# Supplementary material for: Antimicrobial Resistance in Pneumococcal Carriage Isolates from Children under 2 Years of Age in Rural Pakistan
Source: Microbiol Spectr. 2021 Dec 22;9(3):e01019-21. doi: 10.1128/Spectrum.01019-21 (PMC8693922; doi:10.1128/Spectrum.01019-21)
Supplement: SUPPLEMENTAL FILE 1 — Supplemental material. Download SPECTRUM01019-21_Supp_2_seq8.xls, XLS file, 1.3 MB [file spectrum01019-21_supp_2_seq8.xls]

## Sheet: Sheet1
studyid	seca_q7	seca_q10	age	secb_q3	runnynose_2wks	cough_2wks	fever_2wks	fastbreathing_2wks	diffbreathing_2wks	LCI_2wks	temp	tachypnea	secb_q7	secb_q18	secb_q19	q5	q6dt	q12	q15c1	q15c2	q15c3	q15c4	q15c5	q15c6	q15c7	q16c1	q16c2	q16c3	PCRCode
1	2014-10-01	Yes	23	Female										0	0	Yes	2014-10-01	No											culture negative
2	2014-10-01	Yes	17	Male										0	2	Yes	2014-10-01	No											culture negative
3	2014-10-02	Yes	10	Male										0	0	Yes	2014-10-02	No											culture negative
4	2014-10-02	Yes	22	Female										0	3	Yes	2014-10-02	Yes	Sensitive	Sensitive	Sensitive	Sensitive	Resistant	Sensitive	Sensitive	Sensitive	Sensitive	Sensitive	23B
5	2014-10-02	Yes	16	Female										0	0	Yes	2014-10-02	No											culture negative
6	2014-10-02	Yes	22	Female										1	0	Yes	2014-10-02	Yes	Sensitive	Sensitive	Sensitive	Sensitive	Resistant	Sensitive	Sensitive	Sensitive	Sensitive	Sensitive	6D
7	2014-10-03	Yes	10	Male										0	0	Yes	2014-10-03	Yes	Sensitive	Sensitive	Sensitive	Sensitive	Resistant	Intermediate	Sensitive	Sensitive	Sensitive	Sensitive	13
8	2014-10-03	Yes	16	Male										0	0	Yes	2014-10-03	Yes	Sensitive	Sensitive	Sensitive	Sensitive	Resistant	Resistant	Sensitive	Sensitive	Sensitive	Sensitive	11A/11D
9	2014-10-03	Yes	13	Female										0	0	Yes	2014-10-03	Yes	Sensitive	Sensitive	Sensitive	Sensitive	Resistant	Sensitive	Sensitive	Sensitive	Sensitive	Sensitive	6C
10	2014-10-03	Yes	13	Male										0	2	Yes	2014-10-03	Yes	Resistant	Sensitive	Sensitive	Sensitive	Sensitive	Sensitive	Sensitive	Sensitive	Sensitive	Sensitive	8
11	2014-10-04	Yes	18	Female										0	4	Yes	2014-10-04	Yes	Sensitive	Sensitive	Sensitive	Sensitive	Resistant	Sensitive	Sensitive	Sensitive	Sensitive	Sensitive	19F
12	2014-10-04	Yes	12	Female										1	1	Yes	2014-10-04	Yes	Sensitive	Sensitive	Sensitive	Sensitive	Resistant	Intermediate	Sensitive	Sensitive	Sensitive	Sensitive	13
13	2014-10-04	Yes	10	Female										0	2	Yes	2014-10-04	Yes	Sensitive	Sensitive	Sensitive	Sensitive	Resistant	Intermediate	Sensitive	Sensitive	Sensitive	Sensitive	12F/12A/44/46
14	2014-10-04	Yes	10	Male										1	2	Yes	2014-10-04	No											culture negative
15	2014-10-09	Yes	13	Female										0	4	Yes	2014-10-09	No											culture negative
16	2014-10-09	Yes	19	Female										0	2	Yes	2014-10-09	No											culture negative
17	2014-10-09	Yes	18	Female										0	2	Yes	2014-10-09	Yes	Sensitive	Resistant	Sensitive	Sensitive	Resistant	Resistant	Sensitive	Sensitive	Sensitive	Sensitive	18C/18F/18B/18A
18	2014-10-10	Yes	18	Female										0	2	Yes	2014-10-10	No											culture negative
19	2014-10-10	Yes	14	Male										0	1	Yes	2014-10-10	Yes	Sensitive	Sensitive	Sensitive	Sensitive	Resistant	Sensitive	Sensitive	Sensitive	Sensitive	Sensitive	23B
20	2014-10-10	Yes	19	Female										0	1	Yes	2014-10-10	No											culture negative
21	2014-10-10	Yes	15	Female										0	1	Yes	2014-10-10	Yes	Sensitive	Sensitive	Sensitive	Sensitive	Resistant	Resistant	Sensitive	Sensitive	Sensitive	Sensitive	9N/9L
22	2014-10-11	Yes	13	Female										0	3	Yes	2014-10-11	No											culture negative
23	2014-10-11	Yes	15	Female										0	1	Yes	2014-10-11	Yes	Sensitive	Sensitive	Sensitive	Sensitive	Resistant	Sensitive	Sensitive	Sensitive	Sensitive	Sensitive	24F/24A/24B
24	2014-10-01	Yes	11	Male										0	1	Yes	2014-10-11	No											culture negative
25	2014-10-11	Yes	17	Male										0	1	Yes	2014-10-11	Yes	Sensitive	Sensitive	Sensitive	Sensitive	Resistant	Sensitive	Sensitive	Sensitive	Sensitive	Sensitive	6A
26	2014-10-13	Yes	21	Female										0	0	Yes	2014-10-13	No											culture negative
27	2014-10-13	Yes	21	Male										0	1	Yes	2014-10-13	No											culture negative
28	2014-10-13	Yes	12	Female										0	4	Yes	2014-10-13	No											culture negative
29	2014-10-14	Yes	21	Male										0	1	Yes	2014-10-14	No											culture negative
30	2014-10-14	Yes	23	Female										0	0	Yes	2014-10-14	Yes	Sensitive	Sensitive	Sensitive	Sensitive	Resistant	Sensitive	Sensitive	Sensitive	Resistant	Sensitive	9N/9L
31	2014-10-14	Yes	16	Male										0	0	Yes	2014-10-14	Yes	Sensitive	Sensitive	Sensitive	Sensitive	Resistant	Sensitive	Sensitive	Sensitive	Sensitive	Sensitive	6A
32	2014-10-14	Yes	16	Female										0	0	Yes	2014-10-14	No											culture negative
33	2014-10-15	Yes	10	Female										0	0	Yes	2014-10-15	Yes	Sensitive	Sensitive	Sensitive	Sensitive	Resistant	Sensitive	Sensitive	Sensitive	Sensitive	Sensitive	15B/15C
34	2014-10-15	Yes	16	Male										0	0	Yes	2014-10-15	Yes	Sensitive	Sensitive	Sensitive	Sensitive	Resistant	Sensitive	Sensitive	Sensitive	Sensitive	Sensitive	6A
35	2014-10-15	Yes	13	Male										0	1	Yes	2014-10-15	Yes	Sensitive	Sensitive	Sensitive	Sensitive	Resistant	Resistant	Sensitive	Sensitive	Sensitive	Sensitive	10A
36	2014-10-16	Yes	19	Male										0	1	Yes	2014-10-16	Yes	Sensitive	Sensitive	Sensitive	Sensitive	Resistant	Sensitive	Sensitive	Sensitive	Sensitive	Sensitive	11A/11D
37	2014-10-16	Yes	18	Female										0	2	Yes	2014-10-16	Yes	Sensitive	Sensitive	Sensitive	Sensitive	Resistant	Resistant	Sensitive	Sensitive	Sensitive	Sensitive	6B
38	2014-10-16	Yes	19	Male										0	0	Yes	2014-10-16	Yes	Sensitive	Sensitive	Sensitive	Sensitive	Resistant	Sensitive	Sensitive	Sensitive	Sensitive	Sensitive	6A
39	2014-10-17	Yes	21	Male										0	0	Yes	2014-10-17	Yes	Sensitive	Sensitive	Sensitive	Sensitive	Resistant	Sensitive	Sensitive	Sensitive	Sensitive	Sensitive	15B/15C
40	2014-10-17	Yes	12	Female										0	1	Yes	2014-10-17	Yes	Sensitive	Sensitive	Sensitive	Sensitive	Resistant	Resistant	Sensitive	Sensitive	Sensitive	Sensitive	6B
41	2014-10-17	Yes	23	Female										0	2	Yes	2014-10-17	Yes	Sensitive	Sensitive	Sensitive	Sensitive	Resistant	Resistant	Sensitive	Sensitive	Sensitive	Sensitive	10A
42	2014-10-20	Yes	13	Female										0	0	Yes	2014-10-20	Yes	Sensitive	Sensitive	Sensitive	Sensitive	Resistant	Sensitive	Sensitive	Sensitive	Sensitive	Sensitive	9V/9A
43	2014-10-20	Yes	19	Female										0	1	Yes	2014-10-20	Yes	Sensitive	Sensitive	Sensitive	Sensitive	Sensitive	Sensitive	Sensitive	Sensitive	Sensitive	Sensitive	non-typeable
44	2014-10-20	Yes	17	Female										0	0	Yes	2014-10-20	No											culture negative
45	2014-10-20	Yes	21	Female										0	2	Yes	2014-10-20	Yes	Sensitive	Sensitive	Sensitive	Sensitive	Resistant	Sensitive	Sensitive	Sensitive	Sensitive	Sensitive	6A
46	2014-10-20	Yes	11	Female										0	0	Yes	2014-10-21	No											culture negative
47	2014-10-21	Yes	10	Male										0	0	Yes	2014-10-21	Yes	Sensitive	Sensitive	Sensitive	Sensitive	Resistant	Sensitive	Sensitive	Sensitive	Sensitive	Sensitive	6C
48	2014-10-21	Yes	15	Male										0	1	Yes	2014-10-21	Yes	Sensitive	Resistant	Sensitive	Sensitive	Resistant	Resistant	Sensitive	Sensitive	Sensitive	Sensitive	non-typeable
49	2014-10-21	Yes	22	Female										0	3	Yes	2014-10-21	No											culture negative
50	2014-10-22	Yes	23	Female										0	1	Yes	2014-10-22	Yes	Sensitive	Resistant	Sensitive	Sensitive	Resistant	Resistant	Sensitive	Sensitive	Sensitive	Sensitive	6B
51	2014-10-22	Yes	19	Male										1	1	Yes	2014-10-22	Yes	Sensitive	Sensitive	Sensitive	Sensitive	Resistant	Resistant	Sensitive	Sensitive	Sensitive	Sensitive	21
52	2014-10-22	Yes	20	Male										0	1	Yes	2014-10-22	Yes	Sensitive	Sensitive	Sensitive	Sensitive	Resistant	Resistant	Sensitive	Sensitive	Sensitive	Sensitive	6A
53	2014-10-22	Yes	21	Female										0	1	Yes	2014-10-23	Yes	Sensitive	Sensitive	Sensitive	Sensitive	Resistant	Resistant	Sensitive	Sensitive	Sensitive	Sensitive	9N/9L
54	2014-10-23	Yes	18	Female										0	2	Yes	2014-10-23	No											culture negative
55	2014-10-23	Yes	14	Female										0	2	Yes	2014-10-23	Yes	Sensitive	Resistant	Sensitive	Sensitive	Resistant	Resistant	Sensitive	Sensitive	Sensitive	Sensitive	14
56	2014-10-23	Yes	22	Male										0	0	Yes	2014-10-23	Yes	Sensitive	Sensitive	Sensitive	Sensitive	Resistant	Intermediate	Sensitive	Sensitive	Sensitive	Sensitive	15B/15C
57	2014-10-27	Yes	14	Male										0	1	Yes	2014-10-27	Yes	Sensitive	Sensitive	Sensitive	Sensitive	Resistant	Intermediate	Sensitive	Sensitive	Sensitive	Sensitive	13
58	2014-10-27	Yes	10	Male										0	1	Yes	2014-10-27	No											culture negative
59	2014-10-27	Yes	10	Female										0	1	Yes	2014-10-27	Yes	Sensitive	Sensitive	Sensitive	Sensitive	Resistant	Sensitive	Sensitive	Sensitive	Sensitive	Sensitive	13
60	2014-10-28	Yes	19	Female										0	0	Yes	2014-10-28	Yes	Sensitive	Sensitive	Sensitive	Sensitive	Resistant	Sensitive	Sensitive	Sensitive	Sensitive	Sensitive	35B
61	2014-10-28	Yes	13	Female										0	0	Yes	2014-10-28	Yes	Sensitive	Sensitive	Sensitive	Sensitive	Resistant	Resistant	Sensitive	Sensitive	Sensitive	Sensitive	17F
62	2014-10-28	Yes	15	Female										0	1	Yes	2014-10-28	Yes	Sensitive	Resistant	Sensitive	Sensitive	Resistant	Resistant	Sensitive	Sensitive	Sensitive	Sensitive	19A
63	2014-10-28	Yes	13	Female										0	4	Yes	2014-10-28	Yes	Sensitive	Resistant	Sensitive	Sensitive	Resistant	Resistant	Sensitive	Sensitive	Sensitive	Sensitive	6B
64	2014-10-29	Yes	23	Female										0	1	Yes	2014-10-29	No											culture negative
65	2014-10-29	Yes	20	Male										0	1	Yes	2014-10-29	Yes	Sensitive	Sensitive	Sensitive	Sensitive	Intermediate	Sensitive	Sensitive	Sensitive	Sensitive	Sensitive	31
66	2014-10-29	Yes	22	Female										0	1	Yes	2014-10-29	Yes	Sensitive	Sensitive	Sensitive	Sensitive	Resistant	Resistant	Sensitive	Sensitive	Sensitive	Sensitive	9N/9L
67	2014-10-29	Yes	20	Male										0	1	Yes	2014-10-29	Yes	Sensitive	Sensitive	Sensitive	Sensitive	Resistant	Intermediate	Sensitive	Sensitive	Sensitive	Sensitive	6A
68	2014-10-29	Yes	18	Female										0	0	Yes	2014-10-29	No											culture negative
69	2014-10-30	Yes	18	Female										0	4	Yes	2014-10-30	Yes	Sensitive	Sensitive	Sensitive	Sensitive	Resistant	Sensitive	Sensitive	Sensitive	Sensitive	Sensitive	6A
70	2014-10-30	Yes	14	Female										0	2	Yes	2014-10-30	Yes	Sensitive	Sensitive	Sensitive	Sensitive	Resistant	Sensitive	Sensitive	Sensitive	Sensitive	Sensitive	16F
71	2014-10-30	Yes	23	Female										0	0	Yes	2014-10-30	Yes	Sensitive	Sensitive	Sensitive	Sensitive	Resistant	Sensitive	Sensitive	Sensitive	Sensitive	Sensitive	15B/15C
72	2014-10-30	Yes	23	Female										0	1	Yes	2014-10-30	No											culture negative
73	2014-11-05	Yes	21	Female	Yes	No	Yes	No	No	No	Normal Temperature	yes	No	0	0	Yes	2014-11-05	Yes	Sensitive	Resistant	Sensitive	Sensitive	Resistant	Resistant	Sensitive	Sensitive	Sensitive	Sensitive	14
74	2014-11-05	Yes	18	Male	Yes	No	No	No	No	No	Normal Temperature	No	No	0	0	Yes	2014-11-05	Yes	Sensitive	Sensitive	Sensitive	Sensitive	Resistant	Sensitive	Sensitive	Sensitive	Sensitive	Sensitive	13
75	2014-11-05	Yes	19	Male	No	No	No	No	No	No	Normal Temperature	No	No	0	2	Yes	2014-11-05	Yes	Sensitive	Sensitive	Sensitive	Sensitive	Resistant	Sensitive	Sensitive	Sensitive	Sensitive	Sensitive	7C/7B/40
76	2014-11-05	Yes	23	Male	Yes	No	No	No	No	No	Normal Temperature	No	No	0	0	Yes	2014-11-05	Yes	Sensitive	Sensitive	Sensitive	Sensitive	Resistant	Sensitive	Sensitive	Sensitive	Sensitive	Sensitive	16F
77	2014-11-06	Yes	19	Female	Yes	No	No	No	No	No	Normal Temperature	No	No	0	0	Yes	2014-11-06	Yes	Sensitive	Sensitive	Sensitive	Sensitive	Resistant	Sensitive	Sensitive	Sensitive	Sensitive	Sensitive	15F/15A
78	2014-11-06	Yes	19	Male	Yes	Yes	Yes	No	No	No	Normal Temperature	No	No	0	1	Yes	2014-11-06	Yes	Sensitive	Sensitive	Sensitive	Sensitive	Intermediate	Intermediate	Sensitive	Sensitive	Sensitive	Sensitive	21
79	2014-11-06	Yes	20	Male	No	No	No	No	No	No	Normal Temperature	No	No	0	0	Yes	2014-11-06	Yes	Sensitive	Sensitive	Sensitive	Sensitive	Resistant	Sensitive	Sensitive	Sensitive	Sensitive	Sensitive	10F/10C/33C
80	2014-11-06	Yes	19	Male	No	No	No	No	No	No	Normal Temperature	yes	No	0	1	Yes	2014-11-06	Yes	Sensitive	Resistant	Sensitive	Sensitive	Resistant	Resistant	Sensitive	Sensitive	Sensitive	Sensitive	9V/9A
81	2014-11-07	Yes	22	Male	Yes	No	Yes	No	No	No	Normal Temperature	No	No	0	0	Yes	2014-11-07	Yes	Sensitive	Sensitive	Sensitive	Sensitive	Resistant	Sensitive	Sensitive	Sensitive	Sensitive	Sensitive	19F
82	2014-11-07	Yes	19	Female	Yes	Yes	No	No	No	No	Normal Temperature	No	No	0	2	Yes	2014-11-07	Yes	Sensitive	Sensitive	Sensitive	Sensitive	Resistant	Resistant	Sensitive	Sensitive	Sensitive	Sensitive	10A
83	2014-11-07	Yes	19	Female	Yes	Yes	No	No	No	No	Normal Temperature	No	No	0	2	Yes	2014-11-07	Yes	Sensitive	Sensitive	Sensitive	Sensitive	Resistant	Sensitive	Sensitive	Sensitive	Sensitive	Sensitive	11A/11D
84	2014-11-07	Yes	21	Female	Yes	Yes	Yes	No	No	No	Normal Temperature	yes	No	0	1	Yes	2014-11-07	Yes	Sensitive	Sensitive	Sensitive	Sensitive	Resistant	Intermediate	Sensitive	Sensitive	Intermediate	Sensitive	34
85	2014-11-08	Yes	23	Female	Yes	Yes	Yes	No	No	No	Normal Temperature	No	No	0	1	Yes	2014-11-08	Yes	Sensitive	Resistant	Sensitive	Sensitive	Resistant	Resistant	Sensitive	Sensitive	Sensitive	Sensitive	23F
86	2014-11-08	Yes	23	Female	No	No	No	No	No	No	Normal Temperature	No	No	0	1	Yes	2014-11-08	No											culture negative
87	2014-11-08	Yes	22	Male	Yes	Yes	Yes	No	No	No	Hypothermia	No	No	0	2	Yes	2014-11-08	No											culture negative
88	2014-11-08	Yes	16	Female	Yes	No	Yes	No	No	No	Normal Temperature	No	No	0	0	Yes	2014-11-08	Yes	Sensitive	Sensitive	Sensitive	Sensitive	Resistant	Sensitive	Sensitive	Sensitive	Sensitive	Sensitive	16F
89	2014-11-10	Yes	22	Female	Yes	Yes	Yes	No	No	No	Normal Temperature	No	No	0	1	Yes	2014-11-10	Yes	Sensitive	Sensitive	Sensitive	Sensitive	Resistant	Sensitive	Sensitive	Sensitive	Sensitive	Sensitive	19F
90	2014-11-10	Yes	22	Female	No	Yes	No	No	No	No	Normal Temperature	yes	No	0	0	Yes	2014-11-10	Yes	Sensitive	Sensitive	Sensitive	Sensitive	Resistant	Sensitive	Sensitive	Sensitive	Sensitive	Sensitive	34
91	2014-11-10	Yes	22	Male	No	No	Yes	No	No	No	Hypothermia	No	No	0	1	Yes	2014-11-10	No											culture negative
92	2014-11-11	Yes	23	Male	No	Yes	Yes	No	No	No	Normal Temperature	No	No	0	2	Yes	2014-11-11	Yes	Sensitive	Sensitive	Sensitive	Resistant	Resistant	Intermediate	Sensitive	Sensitive	Sensitive	Sensitive	15F/15A
93	2014-11-11	Yes	18	Female	No	Yes	No	No	No	No	Normal Temperature	No	No	0	3	Yes	2014-11-11	Yes	Sensitive	Resistant	Sensitive	Sensitive	Resistant	Resistant	Sensitive	Sensitive	Sensitive	Sensitive	35B
94	2014-11-11	Yes	20	Female	Yes	Yes	No	No	No	No	Normal Temperature	No	No	1	2	Yes	2014-11-11	Yes	Sensitive	Resistant	Sensitive	Sensitive	Resistant	Resistant	Sensitive	Sensitive	Sensitive	Sensitive	35B
95	2014-11-11	Yes	23	Female	Yes	Yes	No	No	No	No	Normal Temperature	No	No	0	3	Yes	2014-11-11	Yes	Sensitive	Sensitive	Sensitive	Sensitive	Resistant	Sensitive	Sensitive	Sensitive	Sensitive	Sensitive	23A
96	2014-11-12	Yes	19	Male	No	Yes	Yes	No	No	No	Normal Temperature	No	No	0	0	Yes	2014-11-12	Yes	Sensitive	Resistant	Sensitive	Sensitive	Resistant	Resistant	Sensitive	Sensitive	Sensitive	Sensitive	15F/15A
97	2014-11-12	Yes	11	Female	Yes	Yes	Yes	No	Yes	No	Normal Temperature	No	No	0	1	Yes	2014-11-12	Yes	Sensitive	Resistant	Sensitive	Sensitive	Resistant	Resistant	Sensitive	Sensitive	Sensitive	Sensitive	non-typeable
98	2014-11-12	Yes	18	Male	Yes	Yes	Yes	Yes	Yes	Yes	Hypothermia	No	No	0	2	Yes	2014-11-12	Yes	Sensitive	Resistant	Sensitive	Sensitive	Resistant	Resistant	Sensitive	Sensitive	Sensitive	Sensitive	14
99	2014-11-13	Yes	23	Male	Yes	Yes	No	No	No	No	Normal Temperature	yes	No	0	0	Yes	2014-11-13	No											culture negative
100	2014-11-13	Yes	23	Female	No	No	Yes	No	No	No	Normal Temperature	No	No	0	1	Yes	2014-11-13	Yes	Sensitive	Sensitive	Sensitive	Sensitive	Resistant	Resistant	Sensitive	Sensitive	Sensitive	Sensitive	15F/15A
101	2014-11-13	Yes	23	Male	Yes	Yes	No	No	No	No	Normal Temperature	yes	No	0	0	Yes	2014-11-13	Yes	Sensitive	Sensitive	Sensitive	Sensitive	Resistant	Resistant	Sensitive	Sensitive	Sensitive	Sensitive	6B
102	2014-11-13	Yes	23	Female	No	No	No	No	No	No	Normal Temperature	No	No	0	0	Yes	2014-11-13	Yes	Sensitive	Sensitive	Sensitive	Sensitive	Intermediate	Resistant	Sensitive	Sensitive	Sensitive	Sensitive	17F
103	2014-11-17	Yes	22	Male	Yes	Yes	No	Yes	Yes	Yes	Normal Temperature	No	No	0	2	Yes	2014-11-17	Yes	Sensitive	Sensitive	Sensitive	Sensitive	Resistant	Sensitive	Sensitive	Sensitive	Sensitive	Sensitive	13
104	2014-11-17	Yes	23	Female	Yes	Yes	No	No	No	No	Normal Temperature	No	No	0	2	Yes	2014-11-17	Yes	Sensitive	Sensitive	Sensitive	Sensitive	Resistant	Intermediate	Sensitive	Sensitive	Sensitive	Sensitive	15B/15C
105	2014-11-17	Yes	23	Female	Yes	Yes	No	No	No	No	Normal Temperature	No	No	0	1	Yes	2014-11-17	Yes	Sensitive	Sensitive	Sensitive	Sensitive	Resistant	Intermediate	Sensitive	Sensitive	Sensitive	Sensitive	7C/7B/40
106	2014-11-17	Yes	21	Female	Yes	No	Yes	No	No	No	Normal Temperature	No	No	0	3	Yes	2014-11-17	Yes	Sensitive	Sensitive	Sensitive	Sensitive	Resistant	Intermediate	Sensitive	Sensitive	Sensitive	Sensitive	13
107	2014-11-18	Yes	22	Male	No	No	No	No	No	No	Normal Temperature	yes	No	0	1	Yes	2014-11-18	Yes	Sensitive	Sensitive	Sensitive	Sensitive	Resistant	Sensitive	Sensitive	Sensitive	Sensitive	Sensitive	11A/11D
108	2014-11-18	Yes	23	Male	No	No	Yes	No	No	No	Normal Temperature	No	No	0	1	Yes	2014-11-18	Yes	Sensitive	Sensitive	Sensitive	Sensitive	Resistant	Sensitive	Sensitive	Sensitive	Sensitive	Sensitive	15B/15C
109	2014-11-18	Yes	23	Male	Yes	Yes	Yes	Yes	Yes	Yes	Normal Temperature	No	No	0	2	Yes	2014-11-18	Yes	Sensitive	Sensitive	Sensitive	Sensitive	Resistant	Sensitive	Sensitive	Sensitive	Sensitive	Sensitive	15F/15A
110	2014-11-18	Yes	22	Male	Yes	Yes	Yes	No	No	No	Hypothermia	No	No	0	1	Yes	2014-11-18	Yes	Sensitive	Sensitive	Sensitive	Sensitive	Resistant	Sensitive	Sensitive	Sensitive	Sensitive	Sensitive	15F/15A
111	2014-11-19	Yes	20	Male	Yes	No	Yes	No	No	No	Normal Temperature	No	No	0	1	Yes	2014-11-19	No											culture negative
112	2014-11-19	Yes	23	Female	Yes	Yes	Yes	No	No	No	Normal Temperature	No	No	0	1	Yes	2014-11-19	Yes	Sensitive	Sensitive	Sensitive	Sensitive	Resistant	Sensitive	Sensitive	Sensitive	Sensitive	Sensitive	non-typeable
113	2014-11-19	Yes	21	Male	Yes	Yes	No	No	No	No	Normal Temperature	No	No	0	1	Yes	2014-11-19	Yes	Sensitive	Sensitive	Sensitive	Sensitive	Resistant	Sensitive	Sensitive	Sensitive	Sensitive	Sensitive	6A
114	2014-11-19	Yes	20	Male	No	Yes	No	No	No	No	Normal Temperature	No	No	0	1	Yes	2014-11-19	No											culture negative
115	2014-11-20	Yes	23	Male	Yes	Yes	Yes	No	No	No	Normal Temperature	No	No	0	2	Yes	2014-11-20	No											culture negative
116	2014-11-20	Yes	23	Male	Yes	Yes	Yes	No	Yes	No	Normal Temperature	No	No	0	1	Yes	2014-11-20	No											culture negative
117	2014-11-20	Yes	19	Male	Yes	Yes	Yes	No	No	No	Normal Temperature	yes	No	0	3	Yes	2014-11-20	Yes	Sensitive	Sensitive	Sensitive	Sensitive	Resistant	Sensitive	Sensitive	Sensitive	Sensitive	Sensitive	19F
118	2014-11-24	Yes	18	Female	Yes	Yes	Yes	No	No	No	Hypothermia	No	No	0	2	Yes	2014-11-24	Yes	Sensitive	Resistant	Sensitive	Sensitive	Resistant	Sensitive	Sensitive	Sensitive	Sensitive	Sensitive	19A
119	2014-11-24	Yes	12	Male	Yes	Yes	Yes	No	No	No	Normal Temperature	No	No	0	1	Yes	2014-11-24	No											culture negative
120	2014-11-24	Yes	12	Male	Yes	Yes	Yes	No	No	No	Normal Temperature	No	No	0	3	Yes	2014-11-24	Yes	Sensitive	Intermediate	Sensitive	Sensitive	Resistant	Resistant	Sensitive	Sensitive	Sensitive	Sensitive	9V/9A
121	2014-11-24	Yes	18	Male	Yes	Yes	Yes	No	No	No	Normal Temperature	No	No	0	0	Yes	2014-11-24	Yes	Sensitive	Sensitive	Sensitive	Sensitive	Resistant	Intermediate	Sensitive	Sensitive	Sensitive	Sensitive	10F/10C/33C
122	2014-11-25	Yes	20	Male	No	Yes	Yes	No	Yes	Yes	Normal Temperature	No	No	0	1	Yes	2014-11-25	Yes	Sensitive	Sensitive	Sensitive	Sensitive	Resistant	Sensitive	Sensitive	Sensitive	Sensitive	Sensitive	34
123	2014-11-25	Yes	12	Male	Yes	Yes	Yes	No	No	No	Normal Temperature	No	No	0	0	Yes	2014-11-25	Yes	Sensitive	Sensitive	Sensitive	Sensitive	Resistant	Sensitive	Sensitive	Sensitive	Sensitive	Sensitive	6C
124	2014-11-25	Yes	14	Male	Yes	Yes	Yes	No	Yes	No	Normal Temperature	No	No	0	1	Yes	2014-11-25	Yes	Sensitive	Sensitive	Sensitive	Sensitive	Resistant	Sensitive	Sensitive	Sensitive	Sensitive	Sensitive	non-typeable
125	2014-11-25	Yes	15	Female	Yes	Yes	Yes	No	No	No	Normal Temperature	No	No	0	1	Yes	2014-11-25	Yes	Sensitive	Sensitive	Sensitive	Sensitive	Resistant	Sensitive	Sensitive	Sensitive	Sensitive	Sensitive	13
126	2014-11-26	Yes	16	Male	Yes	Yes	Yes	No	No	No	Normal Temperature	No	No	0	1	Yes	2014-11-26	Yes	Sensitive	Sensitive	Sensitive	Sensitive	Resistant	Intermediate	Sensitive	Sensitive	Sensitive	Sensitive	15B/15C
127	2014-11-26	Yes	23	Male	Yes	Yes	Yes	No	No	No	Normal Temperature	No	No	0	1	Yes	2014-11-26	Yes	Sensitive	Resistant	Sensitive	Sensitive	Resistant	Resistant	Sensitive	Sensitive	Sensitive	Sensitive	19A
128	2014-11-26	Yes	15	Male	Yes	No	No	No	No	No	Hypothermia	No	No	1	1	Yes	2014-11-26	Yes	Sensitive	Sensitive	Sensitive	Sensitive	Resistant	Sensitive	Sensitive	Sensitive	Sensitive	Sensitive	11A/11D
129	2014-11-27	Yes	12	Male	Yes	Yes	Yes	No	No	No	Normal Temperature	No	No	0	1	Yes	2014-11-27	Yes	Sensitive	Sensitive	Sensitive	Sensitive	Resistant	Resistant	Sensitive	Sensitive	Sensitive	Sensitive	7C/7B/40
130	2014-11-27	Yes	18	Male	Yes	Yes	Yes	No	No	No	Normal Temperature	No	No	0	1	Yes	2014-11-27	Yes	Sensitive	Resistant	Sensitive	Sensitive	Resistant	Resistant	Sensitive	Sensitive	Sensitive	Sensitive	34
131	2014-11-27	Yes	22	Male	Yes	Yes	Yes	No	No	No	Hypothermia	No	No	0	1	Yes	2014-11-27	Yes	Sensitive	Resistant	Sensitive	Sensitive	Resistant	Resistant	Sensitive	Sensitive	Sensitive	Sensitive	34
132	2014-11-27	Yes	20	Male	Yes	Yes	Yes	No	No	No	Normal Temperature	No	No	0	1	Yes	2014-11-27	Yes	Sensitive	Sensitive	Sensitive	Sensitive	Resistant	Sensitive	Sensitive	Sensitive	Sensitive	Sensitive	6D
133	2014-12-02	Yes	17	Male	Yes	Yes	Yes	No	No	No	Normal Temperature	yes	No	0	4	Yes	2014-12-02	Yes	Sensitive	Resistant	Sensitive	Sensitive	Resistant	Resistant	Sensitive	Sensitive	Sensitive	Sensitive	18C/18F/18B/18A
134	2014-12-02	Yes	11	Male	No	No	Yes	No	No	No	Normal Temperature	No	No	0	3	Yes	2014-12-02	No											culture negative
135	2014-12-02	Yes	21	Female	No	Yes	No	No	No	No	Normal Temperature	No	No	0	0	Yes	2014-12-02	Yes	Sensitive	Resistant	Sensitive	Sensitive	Resistant	Resistant	Sensitive	Sensitive	Sensitive	Sensitive	7C/7B/40
136	2014-12-02	Yes	20	Male	No	No	No	No	No	No	Normal Temperature	No	No	1	0	Yes	2014-12-02	Yes	Sensitive	Sensitive	Sensitive	Sensitive	Resistant	Sensitive	Sensitive	Sensitive	Sensitive	Sensitive	24F/24A/24B
137	2014-12-04	Yes	14	Female	Yes	No	Yes	No	No	No	Normal Temperature	No	No	0	0	Yes	2014-12-04	No											culture negative
138	2014-12-04	Yes	15	Female	No	No	No	No	No	No	Normal Temperature	No	No	0	0	Yes	2014-12-04	Yes	Sensitive	Sensitive	Sensitive	Sensitive	Resistant	Resistant	Sensitive	Sensitive	Sensitive	Sensitive	6A
139	2014-12-04	Yes	14	Male	Yes	Yes	Yes	No	No	No	Normal Temperature	yes	No	0	2	Yes	2014-12-04	Yes	Sensitive	Resistant	Sensitive	Sensitive	Resistant	Resistant	Sensitive	Sensitive	Sensitive	Sensitive	11A/11D
140	2014-12-05	Yes	11	Male	Yes	Yes	No	No	Yes	Yes	Hypothermia	No	No	2	2	Yes	2014-12-05	Yes	Sensitive	Sensitive	Sensitive	Sensitive	Resistant	Intermediate	Sensitive	Sensitive	Sensitive	Sensitive	23F
141	2014-12-05	Yes	13	Female	Yes	Yes	No	No	No	No	Normal Temperature	No	No	0	2	Yes	2014-12-05	Yes	Sensitive	Sensitive	Sensitive	Sensitive	Resistant	Sensitive	Sensitive	Sensitive	Sensitive	Sensitive	non-typeable
142	2014-12-05	Yes	15	Male	Yes	Yes	Yes	No	No	No	Hypothermia	No	No	0	0	Yes	2014-12-05	Yes	Sensitive	Sensitive	Sensitive	Sensitive	Resistant	Sensitive	Sensitive	Sensitive	Sensitive	Sensitive	10F/10C/33C
143	2014-12-05	Yes	15	Male	Yes	Yes	Yes	Yes	Yes	Yes	Normal Temperature	No	No	0	4	Yes	2014-12-05	No											culture negative
144	2014-12-06	Yes	23	Male	Yes	Yes	Yes	No	No	No	Normal Temperature	No	No	0	1	Yes	2014-12-06	Yes	Sensitive	Sensitive	Sensitive	Sensitive	Resistant	Sensitive	Sensitive	Sensitive	Sensitive	Sensitive	non-typeable
145	2014-12-06	Yes	11	Male	Yes	Yes	Yes	No	No	No	Normal Temperature	No	No	0	6	Yes	2014-12-06	Yes	Sensitive	Sensitive	Sensitive	Sensitive	Resistant	Sensitive	Sensitive	Sensitive	Sensitive	Sensitive	23F
146	2014-12-06	Yes	23	Female	Yes	Yes	Yes	No	No	No	Normal Temperature	No	No	0	2	Yes	2014-12-06	No											culture negative
147	2014-12-08	Yes	21	Male	Yes	No	Yes	No	No	No	Normal Temperature	No	No	0	0	Yes	2014-12-08	Yes	Sensitive	Sensitive	Sensitive	Sensitive	Resistant	Sensitive	Sensitive	Sensitive	Sensitive	Sensitive	15B/15C
148	2014-12-08	Yes	22	Male	Yes	Yes	Yes	No	No	No	Hypothermia	No	No	0	2	Yes	2014-12-08	Yes	Sensitive	Sensitive	Sensitive	Sensitive	Resistant	Resistant	Sensitive	Sensitive	Sensitive	Sensitive	non-typeable
149	2014-12-08	Yes	16	Male	No	No	No	No	No	No	Normal Temperature	No	No	0	0	Yes	2014-12-08	Yes	Sensitive	Sensitive	Sensitive	Sensitive	Resistant	Intermediate	Sensitive	Sensitive	Sensitive	Sensitive	19F
150	2014-12-09	Yes	16	Female	Yes	Yes	Yes	No	No	No	Normal Temperature	No	No	0	1	Yes	2014-12-09	Yes	Sensitive	Resistant	Sensitive	Sensitive	Resistant	Resistant	Sensitive	Sensitive	Sensitive	Sensitive	23F
151	2014-12-09	Yes	12	Male	Yes	Yes	Yes	No	No	No	Normal Temperature	No	No	0	4	Yes	2014-12-09	Yes	Sensitive	Sensitive	Sensitive	Sensitive	Resistant	Sensitive	Sensitive	Sensitive	Sensitive	Sensitive	17F
152	2014-12-09	Yes	20	Female	Yes	Yes	Yes	Yes	Yes	No	Normal Temperature	No	No	0	1	Yes	2014-12-09	No											culture negative
153	2014-12-09	Yes	22	Female	Yes	Yes	Yes	No	No	No	Normal Temperature	No	No	0	4	Yes	2014-12-09	Yes	Sensitive	Sensitive	Sensitive	Sensitive	Resistant	Sensitive	Sensitive	Sensitive	Sensitive	Sensitive	35B
154	2014-12-10	Yes	15	Female	Yes	Yes	Yes	No	No	No	Normal Temperature	No	No	1	3	Yes	2014-12-10	Yes	Sensitive	Sensitive	Sensitive	Sensitive	Resistant	Sensitive	Sensitive	Sensitive	Sensitive	Sensitive	19F
155	2014-12-10	Yes	18	Male	Yes	No	Yes	No	No	No	Normal Temperature	No	No	0	0	Yes	2014-12-10	Yes	Sensitive	Resistant	Sensitive	Sensitive	Resistant	Resistant	Sensitive	Sensitive	Sensitive	Sensitive	19A
156	2014-12-10	Yes	17	Male	Yes	No	No	No	No	No	Normal Temperature	No	No	0	0	Yes	2014-12-10	Yes	Sensitive	Sensitive	Sensitive	Sensitive	Resistant	Sensitive	Sensitive	Sensitive	Sensitive	Sensitive	non-typeable
157	2014-12-11	Yes	22	Male	Yes	Yes	Yes	Yes	Yes	No	Normal Temperature	No	No	0	3	Yes	2014-12-11	Yes	Sensitive	Sensitive	Sensitive	Sensitive	Resistant	Sensitive	Sensitive	Sensitive	Sensitive	Sensitive	13
158	2014-12-11	Yes	21	Female	Yes	Yes	Yes	No	No	No	Normal Temperature	No	No	0	2	Yes	2014-12-11	Yes	Sensitive	Sensitive	Sensitive	Sensitive	Resistant	Resistant	Sensitive	Sensitive	Sensitive	Sensitive	21
159	2014-11-11	Yes	16	Female	Yes	Yes	Yes	No	No	No	Normal Temperature	No	No	0	3	Yes	2014-12-11	Yes	Sensitive	Sensitive	Sensitive	Sensitive	Resistant	Sensitive	Sensitive	Sensitive	Sensitive	Sensitive	16F
160	2014-12-11	Yes	17	Male	Yes	Yes	No	No	No	No	Normal Temperature	No	No	0	2	Yes	2014-12-11	No											culture negative
161	2014-12-11	Yes	23	Female	Yes	Yes	Yes	No	No	No	Normal Temperature	No	No	0	1	Yes	2014-12-11	No											culture negative
162	2014-12-15	Yes	0	Male	Yes	Yes	No	No	Yes	No	Normal Temperature	No	No	0	1	Yes	2014-12-15	Yes	Sensitive	Sensitive	Sensitive	Sensitive	Resistant	Sensitive	Sensitive	Sensitive	Sensitive	Sensitive	19A
163	2014-12-15	Yes	23	Female	Yes	Yes	Yes	No	Yes	Yes	Hypothermia	No	No	0	1	Yes	2014-12-15	Yes	Sensitive	Sensitive	Sensitive	Sensitive	Resistant	Sensitive	Sensitive	Sensitive	Sensitive	Sensitive	22F/22A
164	2014-12-15	Yes	15	Male	No	No	No	No	No	No	Normal Temperature	No	No	0	0	Yes	2014-12-15	Yes	Sensitive	Sensitive	Sensitive	Sensitive	Resistant	Sensitive	Sensitive	Sensitive	Sensitive	Sensitive	6A
165	2014-12-16	Yes	12	Female	No	No	No	No	No	No	Normal Temperature	No	No	0	1	Yes	2014-12-16	Yes	Sensitive	Sensitive	Sensitive	Sensitive	Resistant	Sensitive	Sensitive	Sensitive	Sensitive	Sensitive	16F
166	2014-12-16	Yes	15	Male	Yes	Yes	Yes	No	No	No	Normal Temperature	No	No	0	1	Yes	2014-12-16	Yes	Sensitive	Resistant	Sensitive	Sensitive	Resistant	Resistant	Sensitive	Sensitive	Sensitive	Sensitive	19A
167	2014-12-16	Yes	12	Female	Yes	Yes	Yes	Yes	Yes	Yes	Normal Temperature	No	No	1	1	Yes	2014-12-16	No											culture negative
168	2014-12-16	Yes	17	Female	Yes	Yes	No	No	No	No	Normal Temperature	No	No	0	0	Yes	2014-12-16	Yes	Sensitive	Sensitive	Sensitive	Sensitive	Resistant	Sensitive	Sensitive	Sensitive	Sensitive	Sensitive	19A
169	2014-12-17	Yes	21	Female	Yes	No	Yes	No	Yes	No	Normal Temperature	No	No	0	0	Yes	2014-12-17	Yes	Sensitive	Sensitive	Sensitive	Sensitive	Resistant	Sensitive	Sensitive	Sensitive	Sensitive	Sensitive	23B
170	2014-12-17	Yes	18	Male	No	No	No	No	No	No	Normal Temperature	No	No	0	1	Yes	2014-12-17	No											culture negative
171	2014-12-17	Yes	13	Male	Yes	Yes	Yes	No	Yes	No	Normal Temperature	No	No	0	2	Yes	2014-12-17	Yes	Sensitive	Sensitive	Sensitive	Sensitive	Resistant	Intermediate	Sensitive	Sensitive	Sensitive	Sensitive	23B
172	2014-12-17	Yes	16	Male	Yes	Yes	Yes	Yes	Yes	Yes	Normal Temperature	No	No	0	1	Yes	2014-12-17	Yes	Sensitive	Sensitive	Sensitive	Sensitive	Resistant	Sensitive	Sensitive	Sensitive	Sensitive	Sensitive	23F
173	2014-12-18	Yes	20	Male	Yes	Yes	Yes	Yes	No	No	Normal Temperature	No	No	0	3	Yes	2014-12-18	Yes	Sensitive	Resistant	Sensitive	Sensitive	Resistant	Resistant	Sensitive	Sensitive	Sensitive	Sensitive	non-typeable
174	2014-12-18	Yes	13	Male	Yes	Yes	Yes	No	No	No	Normal Temperature	No	No	0	2	Yes	2014-12-18	Yes	Sensitive	Sensitive	Sensitive	Sensitive	Resistant	Sensitive	Sensitive	Sensitive	Sensitive	Sensitive	6A
175	2014-12-18	Yes	16	Male	Yes	Yes	Yes	No	No	No	Normal Temperature	yes	No	0	1	Yes	2014-12-18	No											culture negative
176	2014-12-18	Yes	12	Male	Yes	Yes	Yes	No	No	No	Normal Temperature	No	No	0	2	Yes	2014-12-18	No											culture negative
177	2014-12-22	Yes	15	Female	Yes	Yes	Yes	Yes	No	No	Normal Temperature	No	No	0	1	Yes	2014-12-22	Yes	Sensitive	Sensitive	Sensitive	Sensitive	Resistant	Sensitive	Sensitive	Sensitive	Sensitive	Sensitive	6A
178	2014-12-22	Yes	13	Male	Yes	Yes	Yes	No	Yes	Yes	Normal Temperature	No	No	1	2	Yes	2014-12-22	Yes	Sensitive	Resistant	Sensitive	Sensitive	Resistant	Resistant	Sensitive	Sensitive	Sensitive	Sensitive	34
179	2014-12-22	Yes	16	Female	Yes	Yes	No	No	No	No	Normal Temperature	No	No	0	4	Yes	2014-12-22	Yes	Sensitive	Sensitive	Sensitive	Sensitive	Resistant	Sensitive	Sensitive	Sensitive	Sensitive	Sensitive	23A
180	2014-12-23	Yes	14	Male	Yes	Yes	Yes	No	No	No	Normal Temperature	No	No	0	2	Yes	2014-12-23	Yes	Sensitive	Sensitive	Sensitive	Sensitive	Resistant	Intermediate	Sensitive	Sensitive	Sensitive	Sensitive	15B/15C
181	2014-12-23	Yes	13	Female	No	No	No	No	No	No	Normal Temperature	No	No	0	2	Yes	2014-12-23	Yes	Sensitive	Resistant	Sensitive	Sensitive	Resistant	Resistant	Sensitive	Sensitive	Sensitive	Sensitive	non-typeable
182	2014-12-23	Yes	14	Male	No	No	No	No	No	No	Normal Temperature	No	No	0	1	Yes	2014-12-23	No											culture negative
183	2014-12-23	Yes	22	Female	Yes	Yes	No	No	No	No	Normal Temperature	No	No	0	0	Yes	2014-12-23	Yes	Sensitive	Resistant	NA:If <=19 report on the basis of penicillin MIC	Sensitive	Resistant	Sensitive	Sensitive	Sensitive	Sensitive	Sensitive	18C/18F/18B/18A
184	2014-12-24	Yes	16	Female	No	No	No	No	No	No	Normal Temperature	No	No	0	0	Yes	2014-12-24	Yes	Sensitive	Sensitive	NA:If <=19 report on the basis of penicillin MIC	Sensitive	Resistant	Sensitive	Sensitive	Sensitive	Sensitive	Sensitive	23A
186	2014-12-24	Yes	23	Female	Yes	Yes	Yes	Yes	Yes	Yes	Normal Temperature	No	No	0	0	Yes	2014-12-24	Yes	Sensitive	Sensitive	NA:If <=19 report on the basis of penicillin MIC	Sensitive	Resistant	Resistant	Sensitive	Sensitive	Sensitive	Sensitive	6B
187	2014-12-24	Yes	16	Male	Yes	Yes	Yes	No	No	No	Normal Temperature	No	No	0	1	Yes	2014-12-24	Yes	Sensitive	Resistant	NA:If <=19 report on the basis of penicillin MIC	Sensitive	Resistant	Resistant	Sensitive	Sensitive	Sensitive	Sensitive	35B
188	2014-12-26	Yes	20	Female	Yes	Yes	No	No	No	No	Normal Temperature	No	No	0	0	Yes	2014-12-26	Yes	Sensitive	Resistant	Sensitive	Sensitive	Resistant	Resistant	Sensitive	Sensitive	Sensitive	Sensitive	11A/11D
189	2014-12-26	Yes	13	Male	No	No	No	No	No	No	Normal Temperature	yes	No	0	0	Yes	2014-12-26	Yes	Sensitive	Sensitive	NA:If <=19 report on the basis of penicillin MIC	Sensitive	Resistant	Sensitive	Sensitive	Sensitive	Sensitive	Sensitive	23F
190	2014-12-26	Yes	13	Female	Yes	Yes	Yes	No	No	No	Normal Temperature	No	No	0	2	Yes	2014-12-26	No											culture negative
191	2014-12-26	Yes	12	Male	No	No	No	No	No	No	Normal Temperature	No	No	0	1	Yes	2014-12-26	Yes	Sensitive	Sensitive	NA:If <=19 report on the basis of penicillin MIC	Sensitive	Resistant	Sensitive	Sensitive	Sensitive	Sensitive	Sensitive	6B
192	2014-12-29	Yes	12	Male	Yes	Yes	Yes	No	Yes	Yes	Normal Temperature	No	Yes	1	1	Yes	2014-12-29	Yes	Sensitive	Resistant	NA:If <=19 report on the basis of penicillin MIC	Sensitive	Resistant	Sensitive	Sensitive	Sensitive	Sensitive	Sensitive	35B
193	2014-12-29	Yes	15	Female	No	No	No	No	No	No	Normal Temperature	No	No	0	0	Yes	2014-12-29	No											culture negative
194	2014-12-29	Yes	13	Female	Yes	Yes	Yes	No	No	No	Normal Temperature	No	No	0	2	Yes	2014-12-29	No											culture negative
195	2014-12-29	Yes	12	Male	Yes	Yes	Yes	No	Yes	Yes	Normal Temperature	No	No	0	2	Yes	2014-12-29	Yes	Sensitive	Sensitive	NA:If <=19 report on the basis of penicillin MIC	Sensitive	Resistant	Sensitive	Sensitive	Sensitive	Sensitive	Sensitive	23B
196	2014-12-30	Yes	23	Male	Yes	Yes	Yes	No	No	No	Normal Temperature	No	No	0	3	Yes	2014-12-30	Yes	Sensitive	Sensitive	Sensitive	Sensitive	Resistant	Sensitive	Sensitive	Sensitive	Sensitive	Sensitive	15B/15C
197	2014-12-30	Yes	22	Male	No	No	No	No	No	No	Normal Temperature	No	No	0	0	Yes	2014-12-30	Yes	Sensitive	Sensitive	Sensitive	Sensitive	Resistant	Sensitive	Sensitive	Sensitive	Sensitive	Sensitive	15B/15C
198	2014-12-30	Yes	21	Male	Yes	Yes	No	No	No	No	Normal Temperature	No	No	0	0	Yes	2014-12-30	Yes	Sensitive	Sensitive	Sensitive	Sensitive	Resistant	Resistant	Sensitive	Sensitive	Sensitive	Sensitive	18C/18F/18B/18A
199	2014-12-30	Yes	20	Female	No	No	No	No	No	No	Normal Temperature	No	No	0	0	Yes	2014-12-30	Yes	Sensitive	Resistant	Sensitive	Sensitive	Resistant	Resistant	Sensitive	Sensitive	Sensitive	Sensitive	6B
200	2014-12-31	Yes	17	Female	No	No	No	No	No	No	Normal Temperature	No	No	0	1	Yes	2014-12-31	Yes	Sensitive	Resistant	Sensitive	Sensitive	Resistant	Resistant	Sensitive	Sensitive	Sensitive	Sensitive	35B
201	2014-12-31	Yes	22	Female	No	No	No	No	No	No	Normal Temperature	No	No	0	1	Yes	2014-12-31	Yes	Sensitive	Sensitive	Sensitive	Sensitive	Resistant	Sensitive	Sensitive	Sensitive	Sensitive	Sensitive	non-typeable
202	2014-12-31	Yes	14	Male	No	Yes	Yes	No	Yes	No	Normal Temperature	No	No	0	3	Yes	2014-12-31	No											culture negative
203	2015-01-01	Yes	22	Female	Yes	Yes	Yes	No	No	No	Normal Temperature	No	No	0	1	Yes	2015-01-01	No											culture negative
204	2015-01-01	Yes	13	Male	Yes	No	No	No	No	No	Normal Temperature	No	No	0	1	Yes	2015-01-01	Yes	Sensitive	Sensitive	Sensitive	Sensitive	Resistant	Intermediate	Sensitive	Sensitive	Sensitive	Sensitive	34
205	2015-01-01	Yes	18	Male	Yes	No	No	No	No	No	Normal Temperature	No	No	0	1	Yes	2015-01-01	Yes	Sensitive	Sensitive	Sensitive	Sensitive	Resistant	Intermediate	Sensitive	Sensitive	Sensitive	Sensitive	34
206	2015-01-01	Yes	23	Female	No	No	No	No	No	No	Normal Temperature	yes	No	0	0	Yes	2015-01-01	Yes	Sensitive	Sensitive	Sensitive	Sensitive	Resistant	Sensitive	Sensitive	Sensitive	Sensitive	Sensitive	35B
207	2015-01-05	Yes	17	Male	No	No	No	No	No	No	Normal Temperature	No	No	0	0	Yes	2015-01-05	Yes	Sensitive	Sensitive	Sensitive	Sensitive	Resistant	Sensitive	Sensitive	Sensitive	Sensitive	Sensitive	6A
208	2015-01-05	Yes	15	Female	No	No	No	No	No	No	Normal Temperature	No	No	0	0	Yes	2015-01-05	Yes	Sensitive	Sensitive	Sensitive	Sensitive	Resistant	Resistant	Sensitive	Sensitive	Sensitive	Sensitive	33F/33A/37
209	2015-01-05	Yes	13	Female	No	No	No	No	No	No	Normal Temperature	No	No	0	0	Yes	2015-01-05	Yes	Sensitive	Sensitive	Sensitive	Sensitive	Resistant	Sensitive	Sensitive	Sensitive	Sensitive	Sensitive	18C/18F/18B/18A
210	2015-01-05	Yes	19	Male	No	No	No	No	No	No	Normal Temperature	No	No	0	1	Yes	2015-01-05	Yes	Sensitive	Intermediate	Sensitive	Sensitive	Resistant	Sensitive	Sensitive	Sensitive	Sensitive	Sensitive	10A
211	2015-01-06	Yes	20	Male	Yes	Yes	No	No	No	No	Normal Temperature	No	No	0	0	Yes	2015-01-06	Yes	Sensitive	Sensitive	Sensitive	Sensitive	Resistant	Resistant	Sensitive	Sensitive	Sensitive	Sensitive	12F/12A/44/46
212	2015-01-06	Yes	17	Male	Yes	Yes	Yes	No	Yes	No	Normal Temperature	No	No	0	1	Yes	2015-01-06	Yes	Sensitive	Sensitive	Sensitive	Sensitive	Resistant	Sensitive	Sensitive	Sensitive	Sensitive	Sensitive	15B/15C
213	2015-01-06	Yes	12	Male	Yes	No	No	No	No	No	Normal Temperature	No	No	0	1	Yes	2015-01-06	Yes	Sensitive	Sensitive	Sensitive	Sensitive	Resistant	Resistant	Sensitive	Sensitive	Sensitive	Sensitive	14
214	2015-01-06	Yes	15	Female	No	No	No	No	No	No	Normal Temperature	yes	No	0	0	Yes	2015-01-06	Yes	Sensitive	Sensitive	Sensitive	Sensitive	Resistant	Sensitive	Sensitive	Sensitive	Sensitive	Sensitive	15B/15C
215	2015-01-07	Yes	13	Female	Yes	Yes	Yes	Yes	Yes	Yes	Normal Temperature	yes	No	1	2	Yes	2015-01-07	Yes	Sensitive	Sensitive	Sensitive	Sensitive	Resistant	Sensitive	Sensitive	Sensitive	Sensitive	Sensitive	15B/15C
216	2015-01-07	Yes	15	Male	No	No	No	No	No	No	Normal Temperature	No	No	0	0	Yes	2015-01-07	Yes	Sensitive	Sensitive	Sensitive	Sensitive	Resistant	Sensitive	Sensitive	Sensitive	Sensitive	Sensitive	13
217	2015-01-07	Yes	17	Female	Yes	Yes	Yes	No	No	No	Normal Temperature	No	No	0	2	Yes	2015-01-07	Yes	Sensitive	Resistant	Sensitive	Sensitive	Resistant	Sensitive	Sensitive	Sensitive	Sensitive	Sensitive	10A
218	2015-01-08	Yes	14	Male	No	Yes	No	No	No	No	Normal Temperature	No	No	0	2	Yes	2015-01-08	Yes	Sensitive	Sensitive	Sensitive	Sensitive	Resistant	Resistant	Sensitive	Sensitive	Sensitive	Sensitive	10A
219	2015-01-08	Yes	16	Male	Yes	Yes	Yes	No	Yes	No	Normal Temperature	No	No	0	2	Yes	2015-01-08	No											culture negative
220	2015-01-08	Yes	18	Male	Yes	Yes	Yes	Yes	Yes	Yes	Normal Temperature	No	No	0	2	Yes	2015-01-08	Yes	Sensitive	Sensitive	Sensitive	Sensitive	Resistant	Sensitive	Sensitive	Sensitive	Sensitive	Sensitive	6A
221	2015-01-08	Yes	20	Female	Yes	Yes	Yes	No	No	No	Normal Temperature	No	No	0	0	Yes	2015-01-08	Yes	Sensitive	Sensitive	Sensitive	Sensitive	Resistant	Resistant	Sensitive	Sensitive	Sensitive	Sensitive	10A
222	2015-01-13	Yes	12	Male	No	No	No	No	No	No	Normal Temperature	No	No	0	0	Yes	2015-01-13	Yes	Sensitive	Sensitive	Sensitive	Sensitive	Resistant	Sensitive	Sensitive	Sensitive	Sensitive	Sensitive	7C/7B/40
223	2015-01-13	Yes	15	Female	Yes	Yes	Yes	No	Yes	No	Normal Temperature	No	No	0	1	Yes	2015-01-13	No											culture negative
224	2015-01-13	Yes	22	Male	No	No	No	No	No	No	Normal Temperature	No	No	0	0	Yes	2015-01-13	No											culture negative
225	2015-01-13	Yes	20	Female	No	No	No	No	No	No	Normal Temperature	No	No	0	0	Yes	2015-01-13	No											culture negative
226	2015-01-14	Yes	17	Female	Yes	Yes	Yes	No	No	No	Normal Temperature	No	No	0	0	Yes	2015-01-14	Yes	Sensitive	Sensitive	Sensitive	Sensitive	Resistant	Intermediate	Sensitive	Sensitive	Sensitive	Sensitive	15B/15C
227	2015-01-14	Yes	14	Male	Yes	Yes	Yes	No	Yes	No	Normal Temperature	No	No	0	0	Yes	2015-01-14	Yes	Sensitive	Sensitive	Sensitive	Sensitive	Resistant	Sensitive	Sensitive	Sensitive	Sensitive	Sensitive	6B
228	2015-01-14	Yes	22	Female	Yes	Yes	No	No	No	No	Normal Temperature	No	No	0	0	Yes	2015-01-14	Yes	Sensitive	Sensitive	Sensitive	Sensitive	Resistant	Sensitive	Sensitive	Sensitive	Sensitive	Sensitive	6B
229	2015-01-14	Yes	15	Female	No	No	No	No	No	No	Normal Temperature	No	No	0	2	Yes	2015-01-14	Yes	Sensitive	Resistant	Sensitive	Sensitive	Resistant	Resistant	Sensitive	Sensitive	Sensitive	Sensitive	non-typeable
230	2015-01-15	Yes	14	Female	No	No	No	No	No	No	Normal Temperature	No	No	0	2	Yes	2015-01-15	Yes	Sensitive	Sensitive	Sensitive	Sensitive	Resistant	Sensitive	Sensitive	Sensitive	Sensitive	Sensitive	11A/11D
231	2015-01-15	Yes	21	Female	No	No	No	No	No	No	Normal Temperature	No	No	0	0	Yes	2015-01-15	Yes	Sensitive	Sensitive	Sensitive	Sensitive	Resistant	Sensitive	Sensitive	Sensitive	Sensitive	Sensitive	9N/9L
232	2015-01-15	Yes	19	Female	Yes	Yes	Yes	Yes	Yes	Yes	Normal Temperature	No	No	0	2	Yes	2015-01-15	Yes	Sensitive	Resistant	Sensitive	Sensitive	Resistant	Resistant	Sensitive	Sensitive	Sensitive	Sensitive	non-typeable
233	2015-01-15	Yes	17	Male	Yes	No	No	No	No	No	Normal Temperature	yes	No	0	1	Yes	2015-01-15	Yes	Sensitive	Sensitive	Sensitive	Sensitive	Resistant	Resistant	Sensitive	Sensitive	Sensitive	Sensitive	10A
234	2015-01-16	Yes	22	Male	Yes	Yes	Yes	No	No	No	Normal Temperature	No	No	0	2	Yes	2015-01-16	Yes	Sensitive	Sensitive	Sensitive	Sensitive	Resistant	Resistant	Sensitive	Sensitive	Sensitive	Sensitive	10A
235	2015-01-16	Yes	18	Female	No	No	Yes	No	No	No	Normal Temperature	No	No	0	2	Yes	2015-01-16	Yes	Sensitive	Sensitive	Sensitive	Sensitive	Resistant	Sensitive	Sensitive	Sensitive	Sensitive	Sensitive	23B
236	2015-01-16	Yes	14	Male	No	No	No	No	No	No	Normal Temperature	yes	No	0	0	Yes	2015-01-16	Yes	Sensitive	Sensitive	Sensitive	Sensitive	Resistant	Sensitive	Sensitive	Sensitive	Sensitive	Sensitive	10A
237	2015-01-19	Yes	15	Male	Yes	Yes	Yes	No	No	No	Normal Temperature	No	No	0	3	Yes	2015-01-19	Yes	Sensitive	Sensitive	Sensitive	Sensitive	Resistant	Sensitive	Sensitive	Sensitive	Sensitive	Sensitive	6B
238	2015-01-19	Yes	18	Male	Yes	Yes	Yes	No	No	No	Normal Temperature	No	No	0	2	Yes	2015-01-19	Yes	Sensitive	Sensitive	Sensitive	Sensitive	Resistant	Resistant	Sensitive	Sensitive	Sensitive	Sensitive	6A
239	2015-01-19	Yes	17	Female	No	No	Yes	No	No	No	Normal Temperature	No	No	1	0	Yes	2015-01-19	Yes	Sensitive	Resistant	Sensitive	Sensitive	Resistant	Resistant	Sensitive	Sensitive	Sensitive	Sensitive	19A
240	2015-01-19	Yes	22	Male	No	No	No	No	No	No	Normal Temperature	No	No	0	2	Yes	2015-01-19	Yes	Sensitive	Sensitive	Sensitive	Sensitive	Resistant	Sensitive	Sensitive	Sensitive	Sensitive	Sensitive	23A
241	2015-01-21	Yes	20	Male	No	No	Yes	No	No	No	Normal Temperature	No	No	0	1	Yes	2015-01-21	No											culture negative
242	2015-01-21	Yes	22	Female	Yes	Yes	Yes	No	No	No	Normal Temperature	No	No	0	3	Yes	2015-01-21	Yes	Sensitive	Sensitive	Sensitive	Sensitive	Resistant	Sensitive	Sensitive	Sensitive	Sensitive	Sensitive	non-typeable
243	2015-01-21	Yes	20	Female	No	No	No	No	No	No	Normal Temperature	No	No	0	1	Yes	2015-01-21	Yes	Sensitive	Resistant	Sensitive	Sensitive	Resistant	Resistant	Sensitive	Sensitive	Sensitive	Sensitive	34
244	2015-01-21	Yes	23	Female	Yes	No	No	No	No	No	Normal Temperature	No	No	0	2	Yes	2015-01-21	Yes	Sensitive	Sensitive	Sensitive	Sensitive	Resistant	Sensitive	Sensitive	Sensitive	Sensitive	Sensitive	15B/15C
245	2015-01-22	Yes	18	Female	Yes	Yes	Yes	No	Yes	Yes	Normal Temperature	No	No	0	2	Yes	2015-01-22	Yes	Sensitive	Resistant	Sensitive	Sensitive	Resistant	Resistant	Sensitive	Sensitive	Sensitive	Sensitive	7C/7B/40
246	2015-01-22	Yes	14	Male	Yes	Yes	Yes	Yes	Yes	Yes	Normal Temperature	yes	No	0	0	Yes	2015-01-22	Yes	Sensitive	Resistant	Sensitive	Sensitive	Resistant	Resistant	Sensitive	Sensitive	Sensitive	Sensitive	21
247	2015-01-22	Yes	13	Male	No	No	Yes	No	No	No	Normal Temperature	No	No	0	0	Yes	2015-01-22	Yes	Sensitive	Sensitive	Sensitive	Sensitive	Resistant	Resistant	Sensitive	Sensitive	Sensitive	Sensitive	6C
248	2015-01-22	Yes	23	Male	Yes	Yes	No	No	No	No	Normal Temperature	No	No	0	0	Yes	2015-01-22	Yes	Sensitive	Sensitive	Sensitive	Sensitive	Resistant	Resistant	Sensitive	Sensitive	Sensitive	Sensitive	9N/9L
249	2015-01-24	Yes	15	Male	No	No	Yes	No	No	No	Normal Temperature	No	Yes	1	0	Yes	2015-01-24	Yes	Sensitive	Sensitive	Sensitive	Sensitive	Resistant	Sensitive	Sensitive	Sensitive	Sensitive	Sensitive	6A
250	2015-01-24	Yes	19	Male	No	No	No	No	No	No	Normal Temperature	yes	No	0	0	Yes	2015-01-24	Yes	Sensitive	Sensitive	Sensitive	Sensitive	Resistant	Sensitive	Sensitive	Sensitive	Sensitive	Sensitive	6A
251	2015-01-24	Yes	16	Female	No	Yes	No	No	No	No	Normal Temperature	yes	No	0	0	Yes	2014-01-24	Yes	Sensitive	Sensitive	Sensitive	Sensitive	Resistant	Sensitive	Sensitive	Sensitive	Sensitive	Sensitive	15B/15C
252	2015-01-28	Yes	17	Male	No	No	No	No	No	No	Normal Temperature	No	No	0	3	Yes	2015-01-28	Yes	Sensitive	Sensitive	Sensitive	Sensitive	Resistant	Resistant	Sensitive	Sensitive	Sensitive	Sensitive	6A
253	2015-01-28	Yes	20	Male	Yes	Yes	Yes	No	No	No	Normal Temperature	No	No	0	2	Yes	2015-01-28	Yes	Sensitive	Resistant	Sensitive	Sensitive	Resistant	Resistant	Sensitive	Sensitive	Sensitive	Sensitive	14
254	2015-01-28	Yes	23	Male	Yes	Yes	Yes	Yes	Yes	Yes	Normal Temperature	No	No	0	0	Yes	2015-01-28	Yes	Sensitive	Sensitive	Sensitive	Sensitive	Resistant	Intermediate	Sensitive	Sensitive	Sensitive	Sensitive	9V/9A
255	2015-01-28	Yes	13	Male	No	No	No	No	No	No	Normal Temperature	No	No	0	3	Yes	2015-01-28	Yes	Sensitive	Sensitive	Sensitive	Sensitive	Resistant	Resistant	Sensitive	Sensitive	Sensitive	Sensitive	33F/33A/37
256	2015-01-29	Yes	21	Male	Yes	Yes	Yes	Yes	No	No	Normal Temperature	No	No	0	2	Yes	2015-01-29	Yes	Sensitive	Resistant	Sensitive	Sensitive	Resistant	Resistant	Sensitive	Sensitive	Sensitive	Sensitive	19A
257	2015-01-29	Yes	13	Female	No	No	No	No	No	No	Normal Temperature	No	No	0	2	Yes	2015-01-29	Yes	Sensitive	Sensitive	Sensitive	Sensitive	Resistant	Sensitive	Sensitive	Sensitive	Sensitive	Sensitive	non-typeable
258	2015-01-29	Yes	13	Female	Yes	Yes	Yes	Yes	Yes	Yes	Normal Temperature	No	No	0	3	Yes	2015-01-29	No											culture negative
259	2015-01-30	Yes	17	Female	Yes	Yes	Yes	Yes	No	No	Normal Temperature	No	No	0	2	Yes	2015-01-30	Yes	Sensitive	Resistant	Sensitive	Sensitive	Resistant	Resistant	Sensitive	Sensitive	Sensitive	Sensitive	13
260	2015-01-30	Yes	19	Male	Yes	No	Yes	No	No	No	Normal Temperature	No	No	0	0	Yes	2015-01-30	No											culture negative
261	2015-01-30	Yes	19	Female	Yes	Yes	Yes	No	No	No	Normal Temperature	No	No	0	2	Yes	2015-01-30	Yes	Sensitive	Sensitive	Sensitive	Sensitive	Resistant	Sensitive	Sensitive	Sensitive	Sensitive	Sensitive	35B
262	2015-01-30	Yes	14	Female	Yes	Yes	Yes	Yes	Yes	Yes	Normal Temperature	No	No	0	3	Yes	2015-01-30	Yes	Sensitive	Resistant	Sensitive	Sensitive	Resistant	Sensitive	Sensitive	Sensitive	Sensitive	Sensitive	10A
263	2015-01-31	Yes	18	Male	Yes	Yes	Yes	No	No	No	Normal Temperature	No	No	0	2	Yes	2015-01-31	Yes	Sensitive	Resistant	Sensitive	Sensitive	Resistant	Resistant	Sensitive	Sensitive	Sensitive	Sensitive	34
264	2015-01-31	Yes	13	Male	Yes	Yes	Yes	No	No	No	Normal Temperature	No	No	0	4	Yes	2015-01-31	Yes	Sensitive	Sensitive	Sensitive	Sensitive	Resistant	Sensitive	Sensitive	Sensitive	Sensitive	Sensitive	15B/15C
265	2015-01-31	Yes	16	Male	Yes	Yes	Yes	Yes	Yes	Yes	Normal Temperature	No	No	0	2	Yes	2015-01-31	Yes	Sensitive	Sensitive	Sensitive	Sensitive	Resistant	Resistant	Sensitive	Sensitive	Sensitive	Sensitive	10A
266	2015-01-31	Yes	17	Female	Yes	Yes	Yes	Yes	No	No	Normal Temperature	No	No	1	0	Yes	2015-01-31	Yes	Sensitive	Sensitive	Sensitive	Sensitive	Resistant	Sensitive	Sensitive	Sensitive	Sensitive	Sensitive	6A
267	2015-02-03	Yes	17	Female	No	Yes	Yes	No	No	No	Normal Temperature	No	No	0	0	Yes	2015-02-03	No											culture negative
268	2015-02-03	Yes	23	Female	No	No	No	No	No	No	Normal Temperature	No	No	0	0	Yes	2015-02-03	Yes	Sensitive	Sensitive	Sensitive	Sensitive	Resistant	Intermediate	Sensitive	Sensitive	Sensitive	Sensitive	15B/15C
269	2015-02-03	Yes	22	Male	No	No	No	No	No	No	Normal Temperature	yes	No	0	0	Yes	2015-02-03	Yes	Sensitive	Sensitive	Sensitive	Sensitive	Resistant	Resistant	Sensitive	Sensitive	Sensitive	Sensitive	14
270	2015-02-04	Yes	17	Female	Yes	Yes	Yes	No	No	No	Normal Temperature	No	No	0	2	Yes	2015-02-04	Yes	Sensitive	Sensitive	Sensitive	Sensitive	Resistant	Sensitive	Sensitive	Sensitive	Sensitive	Sensitive	17F
271	2015-02-04	Yes	19	Female	Yes	Yes	No	No	No	No	Normal Temperature	No	No	0	0	Yes	2015-02-04	Yes	Sensitive	Sensitive	Sensitive	Sensitive	Resistant	Sensitive	Sensitive	Sensitive	Sensitive	Sensitive	35B
272	2015-02-04	Yes	14	Male	Yes	Yes	Yes	No	No	No	Normal Temperature	No	No	0	2	Yes	2015-02-04	Yes	Sensitive	Sensitive	Sensitive	Sensitive	Resistant	Sensitive	Sensitive	Sensitive	Sensitive	Sensitive	23B
273	2015-02-04	Yes	14	Male	Yes	Yes	Yes	Yes	No	No	Normal Temperature	No	No	0	2	Yes	2015-02-04	Yes	Sensitive	Resistant	Sensitive	Sensitive	Resistant	Resistant	Sensitive	Sensitive	Sensitive	Sensitive	15F/15A
274	2015-02-06	Yes	14	Male	No	No	No	No	No	No	Normal Temperature	No	No	0	1	Yes	2015-02-06	Yes	Sensitive	Sensitive	Sensitive	Sensitive	Resistant	Sensitive	Sensitive	Sensitive	Sensitive	Sensitive	18C/18F/18B/18A
275	2015-02-06	Yes	18	Female	Yes	Yes	Yes	No	Yes	No	Normal Temperature	No	No	0	1	Yes	2015-02-06	Yes	Sensitive	Resistant	Sensitive	Sensitive	Resistant	Resistant	Sensitive	Sensitive	Sensitive	Sensitive	6B
276	2015-02-06	Yes	17	Female	Yes	Yes	Yes	Yes	No	No	Normal Temperature	No	No	0	2	Yes	2015-02-06	No											culture negative
277	2015-02-06	Yes	13	Female	Yes	Yes	Yes	No	No	No	Normal Temperature	No	No	0	2	Yes	2015-02-06	Yes	Sensitive	Sensitive	Sensitive	Sensitive	Sensitive	Sensitive	Sensitive	Sensitive	Sensitive	Sensitive	16F
278	2015-02-07	Yes	14	Male	Yes	No	Yes	No	No	No	Normal Temperature	No	No	0	2	Yes	2015-02-07	Yes	Sensitive	Resistant	Sensitive	Sensitive	Resistant	Resistant	Sensitive	Sensitive	Sensitive	Sensitive	19A
279	2015-02-07	Yes	23	Female	Yes	Yes	Yes	No	No	No	Normal Temperature	No	No	0	0	Yes	2015-02-07	No											culture negative
280	2015-02-07	Yes	15	Female	No	No	No	No	No	No	Normal Temperature	No	No	0	1	Yes	2015-02-07	Yes	Sensitive	Sensitive	Sensitive	Sensitive	Resistant	Sensitive	Sensitive	Sensitive	Sensitive	Sensitive	6A
281	2015-02-07	Yes	17	Male	Yes	Yes	No	No	No	No	Normal Temperature	No	No	0	0	Yes	2015-02-07	Yes	Sensitive	Sensitive	Sensitive	Sensitive	Sensitive	Intermediate	Sensitive	Sensitive	Sensitive	Sensitive	13
282	2015-02-10	Yes	20	Female	No	No	No	No	No	No	Normal Temperature	No	No	0	0	Yes	2015-02-10	Yes	Sensitive	Sensitive	Sensitive	Sensitive	Resistant	Sensitive	Sensitive	Sensitive	Sensitive	Sensitive	24F/24A/24B
283	2015-02-10	Yes	18	Male	No	No	No	No	No	No	Normal Temperature	No	No	0	2	Yes	2015-02-10	No											culture negative
284	2015-02-10	Yes	20	Female	No	No	No	No	No	No	Normal Temperature	yes	No	0	0	Yes	2015-02-10	Yes	Sensitive	Sensitive	Sensitive	Sensitive	Resistant	Sensitive	Sensitive	Sensitive	Sensitive	Sensitive	11A/11D
285	2015-02-10	Yes	5	Male	Yes	Yes	Yes	No	No	No	Normal Temperature	No	No	0	0	Yes	2015-02-10	Yes	Sensitive	Resistant	Sensitive	Sensitive	Resistant	Resistant	Sensitive	Sensitive	Sensitive	Sensitive	14
286	2015-02-12	Yes	19	Female	No	No	No	No	No	No	Normal Temperature	No	No	0	0	Yes	2015-02-12	Yes	Sensitive	Sensitive	Sensitive	Sensitive	Intermediate	Sensitive	Sensitive	Sensitive	Sensitive	Sensitive	23A
287	2015-02-12	Yes	6	Male	Yes	No	Yes	No	No	No	Normal Temperature	No	No	0	0	Yes	2015-02-12	Yes	Sensitive	Sensitive	Sensitive	Sensitive	Resistant	Sensitive	Sensitive	Sensitive	Sensitive	Sensitive	non-typeable
288	2015-02-12	Yes	18	Female	Yes	Yes	Yes	No	No	No	Normal Temperature	No	No	0	1	Yes	2015-02-12	Yes	Sensitive	Intermediate	Sensitive	Sensitive	Resistant	Intermediate	Sensitive	Sensitive	Sensitive	Sensitive	6C
289	2015-02-12	Yes	13	Female	No	No	No	No	No	No	Normal Temperature	No	No	0	0	Yes	2015-02-12	Yes	Sensitive	Sensitive	Sensitive	Sensitive	Resistant	Resistant	Sensitive	Sensitive	Sensitive	Sensitive	non-typeable
290	2015-02-13	Yes	21	Female	Yes	Yes	Yes	No	Yes	Yes	Hyperthermia	yes	No	0	5	Yes	2015-02-13	No											culture negative
291	2015-02-13	Yes	22	Female	Yes	Yes	Yes	No	No	No	Normal Temperature	No	No	0	4	Yes	2015-02-13	Yes	Resistant	Resistant	Sensitive	Sensitive	Resistant	Resistant	Sensitive	Sensitive	Sensitive	Sensitive	7C/7B/40
292	2015-02-13	Yes	18	Male	No	No	No	No	No	No	Normal Temperature	No	No	0	0	Yes	2015-02-13	Yes	Sensitive	Resistant	Sensitive	Sensitive	Resistant	Resistant	Sensitive	Sensitive	Sensitive	Sensitive	6C
293	2015-02-14	Yes	20	Female	Yes	Yes	Yes	No	No	No	Normal Temperature	No	No	0	1	Yes	2015-02-14	Yes	Sensitive	Sensitive	Sensitive	Sensitive	Resistant	Sensitive	Sensitive	Sensitive	Sensitive	Sensitive	6A
294	2015-02-14	Yes	13	Female	Yes	Yes	Yes	Yes	No	No	Normal Temperature	No	No	0	2	Yes	2015-02-14	Yes	Sensitive	Sensitive	Sensitive	Sensitive	Resistant	Sensitive	Sensitive	Sensitive	Sensitive	Sensitive	13
295	2015-02-14	Yes	6	Female	Yes	Yes	Yes	No	No	No	Normal Temperature	No	No	0	5	Yes	2015-02-14	Yes	Sensitive	Resistant	Sensitive	Sensitive	Resistant	Resistant	Sensitive	Sensitive	Sensitive	Sensitive	19A
296	2015-02-14	Yes	7	Male	No	Yes	Yes	No	Yes	No	Normal Temperature	No	No	0	2	Yes	2015-02-14	Yes	Sensitive	Resistant	Sensitive	Sensitive	Resistant	Resistant	Sensitive	Sensitive	Sensitive	Sensitive	19A
297	2015-02-16	Yes	22	Female	Yes	Yes	Yes	No	No	No	Normal Temperature	No	No	0	0	Yes	2015-02-16	Yes	Sensitive	Sensitive	Sensitive	Sensitive	Resistant	Sensitive	Sensitive	Sensitive	Sensitive	Sensitive	15F/15A
298	2015-02-16	Yes	6	Female	Yes	Yes	Yes	No	No	No	Normal Temperature	No	No	0	1	Yes	2015-02-16	No											culture negative
299	2015-02-16	Yes	8	Female	Yes	Yes	Yes	No	Yes	No	Normal Temperature	No	No	0	0	Yes	2015-02-16	Yes	Sensitive	Sensitive	Sensitive	Sensitive	Resistant	Sensitive	Sensitive	Sensitive	Sensitive	Sensitive	6A
300	2015-02-19	Yes	3	Male	Yes	Yes	Yes	No	No	No	Normal Temperature	No	No	0	0	Yes	2015-02-19	Yes	Sensitive	Resistant	Sensitive	Sensitive	Resistant	Resistant	Sensitive	Sensitive	Sensitive	Sensitive	34
301	2015-02-19	Yes	6	Male	No	No	No	No	No	No	Normal Temperature	No	No	0	0	Yes	2015-02-19	Yes	Sensitive	Resistant	Sensitive	Sensitive	Resistant	Resistant	Sensitive	Sensitive	Sensitive	Sensitive	35B
302	2015-02-19	Yes	3	Male	No	No	No	No	No	No	Normal Temperature	No	No	0	0	Yes	2015-02-19	Yes	Sensitive	Sensitive	Sensitive	Sensitive	Resistant	Resistant	Sensitive	Sensitive	Sensitive	Sensitive	6A
303	2015-02-19	Yes	8	Male	Yes	Yes	Yes	No	No	No	Normal Temperature	No	No	0	0	Yes	2015-02-19	Yes	Sensitive	Sensitive	Sensitive	Sensitive	Resistant	Sensitive	Sensitive	Sensitive	Sensitive	Sensitive	5
304	2015-02-20	Yes	3	Female	Yes	Yes	Yes	Yes	Yes	Yes	Normal Temperature	No	No	0	2	Yes	2015-02-20	Yes	Sensitive	Resistant	Sensitive	Sensitive	Resistant	Resistant	Sensitive	Sensitive	Sensitive	Sensitive	non-typeable
305	2015-02-20	Yes	2	Male	Yes	Yes	Yes	Yes	Yes	Yes	Normal Temperature	No	Yes	0	1	Yes	2015-02-20	Yes	Sensitive	Resistant	Sensitive	Sensitive	Resistant	Resistant	Sensitive	Sensitive	Sensitive	Sensitive	19F
306	2015-02-20	Yes	8	Male	Yes	Yes	Yes	No	No	No	Normal Temperature	No	No	0	2	Yes	2015-02-20	Yes	Resistant	Sensitive	Sensitive	Sensitive	Resistant	Resistant	Sensitive	Sensitive	Sensitive	Sensitive	12F/12A/44/46
307	2015-02-20	Yes	2	Female	Yes	Yes	No	No	No	No	Normal Temperature	No	No	0	0	Yes	2015-02-20	Yes	Sensitive	Sensitive	Sensitive	Sensitive	Resistant	Sensitive	Sensitive	Sensitive	Sensitive	Sensitive	6A
308	2015-02-21	Yes	3	Female	Yes	Yes	Yes	No	Yes	Yes	Normal Temperature	No	No	0	1	Yes	2015-02-21	Yes	Sensitive	Sensitive	Sensitive	Sensitive	Resistant	Sensitive	Sensitive	Sensitive	Sensitive	Sensitive	15B/15C
309	2015-02-21	Yes	8	Male	Yes	Yes	Yes	No	No	No	Normal Temperature	No	No	0	0	Yes	2015-02-21	Yes	Sensitive	Sensitive	Sensitive	Sensitive	Resistant	Resistant	Sensitive	Sensitive	Sensitive	Sensitive	9N/9L
310	2015-02-21	Yes	6	Male	Yes	Yes	Yes	No	Yes	No	Normal Temperature	No	No	0	4	Yes	2015-02-21	Yes	Sensitive	Resistant	Sensitive	Sensitive	Resistant	Resistant	Sensitive	Sensitive	Sensitive	Sensitive	19A
311	2015-02-21	Yes	8	Male	Yes	Yes	Yes	No	No	No	Normal Temperature	No	No	0	2	Yes	2015-02-21	Yes	Sensitive	Sensitive	Sensitive	Sensitive	Resistant	Resistant	Sensitive	Sensitive	Sensitive	Sensitive	9N/9L
312	2015-02-24	Yes	3	Male	No	No	No	No	No	No	Normal Temperature	No	No	0	0	Yes	2015-02-24	Yes	Sensitive	Sensitive	Sensitive	Sensitive	Resistant	Sensitive	Sensitive	Sensitive	Sensitive	Sensitive	9V/9A
313	2015-02-24	Yes	4	Female	Yes	No	No	No	No	No	Normal Temperature	No	No	0	2	Yes	2015-02-24	Yes	Sensitive	Sensitive	Sensitive	Sensitive	Resistant	Sensitive	Sensitive	Sensitive	Sensitive	Sensitive	10A
314	2015-02-24	Yes	3	Male	No	No	Yes	No	No	No	Normal Temperature	No	No	0	1	Yes	2015-02-24	Yes	Sensitive	Sensitive	Sensitive	Sensitive	Resistant	Sensitive	Sensitive	Sensitive	Sensitive	Sensitive	35B
315	2015-02-24	Yes	4	Female	Yes	Yes	Yes	Yes	No	No	Normal Temperature	yes	No	0	3	Yes	2015-02-24	Yes	Sensitive	Resistant	Sensitive	Sensitive	Resistant	Resistant	Sensitive	Sensitive	Sensitive	Sensitive	19F
316	2015-02-25	Yes	3	Female	No	No	No	No	No	No	Normal Temperature	No	No	0	0	Yes	2015-02-25	Yes	Sensitive	Sensitive	Sensitive	Sensitive	Resistant	Sensitive	Sensitive	Sensitive	Sensitive	Sensitive	35B
317	2015-02-25	Yes	6	Female	Yes	Yes	Yes	No	Yes	No	Normal Temperature	yes	No	0	2	Yes	2015-02-25	Yes	Sensitive	Sensitive	Sensitive	Sensitive	Resistant	Sensitive	Sensitive	Sensitive	Sensitive	Sensitive	16F
318	2015-02-25	Yes	9	Male	Yes	Yes	Yes	No	No	No	Normal Temperature	No	No	0	1	Yes	2015-02-25	Yes	Sensitive	Sensitive	Sensitive	Sensitive	Resistant	Sensitive	Sensitive	Sensitive	Sensitive	Sensitive	9V/9A
319	2015-02-25	Yes	2	Male	No	No	No	No	No	No	Normal Temperature	No	No	0	2	Yes	2015-02-25	Yes	Sensitive	Sensitive	Sensitive	Sensitive	Resistant	Sensitive	Sensitive	Sensitive	Sensitive	Sensitive	9V/9A
320	2015-02-26	Yes	7	Male	Yes	Yes	Yes	No	No	No	Normal Temperature	No	No	0	0	Yes	2015-02-26	Yes	Sensitive	Sensitive	Sensitive	Sensitive	Resistant	Sensitive	Sensitive	Sensitive	Sensitive	Sensitive	22F/22A
321	2015-02-26	Yes	8	Female	Yes	Yes	Yes	No	No	No	Normal Temperature	No	No	0	1	Yes	2015-02-26	Yes	Sensitive	Sensitive	Sensitive	Sensitive	Resistant	Resistant	Sensitive	Sensitive	Sensitive	Sensitive	9N/9L
322	2015-02-26	Yes	2	Male	No	No	No	No	No	No	Normal Temperature	yes	No	0	2	Yes	2015-02-26	Yes	Sensitive	Sensitive	Sensitive	Sensitive	Resistant	Sensitive	Sensitive	Sensitive	Sensitive	Sensitive	non-typeable
323	2015-02-26	Yes	6	Male	Yes	Yes	No	No	No	No	Normal Temperature	No	No	0	0	Yes	2015-02-26	Yes	Sensitive	Sensitive	Sensitive	Sensitive	Resistant	Sensitive	Sensitive	Sensitive	Sensitive	Sensitive	non-typeable
324	2015-02-28	Yes	6	Male	No	Yes	Yes	No	No	No	Normal Temperature	No	No	0	3	Yes	2015-02-28	Yes	Sensitive	Resistant	Sensitive	Sensitive	Resistant	Resistant	Sensitive	Sensitive	Sensitive	Sensitive	19A
325	2015-02-28	Yes	3	Male	Yes	No	No	No	No	No	Normal Temperature	No	No	0	0	Yes	2015-02-28	Yes	Sensitive	Sensitive	Sensitive	Sensitive	Resistant	Sensitive	Sensitive	Sensitive	Sensitive	Sensitive	4
326	2015-02-28	Yes	2	Male	No	No	No	No	No	No	Normal Temperature	yes	No	1	2	Yes	2015-02-28	Yes	Sensitive	Sensitive	Sensitive	Sensitive	Resistant	Sensitive	Sensitive	Sensitive	Sensitive	Sensitive	34
327	2015-03-03	Yes	2	Female	No	No	Yes	No	No	No	Normal Temperature	No	No	0	1	Yes	2015-03-03	Yes	Sensitive	Resistant	Sensitive	Sensitive	Resistant	Resistant	Sensitive	Sensitive	Sensitive	Sensitive	19A
328	2015-03-03	Yes	4	Female	No	No	Yes	No	No	No	Normal Temperature	No	No	0	1	Yes	2015-03-03	Yes	Sensitive	Sensitive	Sensitive	Sensitive	Sensitive	Sensitive	Sensitive	Sensitive	Sensitive	Sensitive	22F/22A
329	2015-03-03	Yes	3	Male	Yes	No	Yes	No	No	No	Normal Temperature	No	No	0	1	Yes	2015-03-03	Yes	Sensitive	Resistant	Sensitive	Sensitive	Sensitive	Resistant	Sensitive	Sensitive	Sensitive	Sensitive	non-typeable
330	2015-03-03	Yes	3	Male	Yes	No	No	No	No	No	Normal Temperature	No	No	0	0	Yes	2015-03-03	Yes	Sensitive	Resistant	Sensitive	Sensitive	Resistant	Resistant	Sensitive	Sensitive	Sensitive	Sensitive	14
331	2015-03-04	Yes	6	Female	No	No	Yes	No	No	No	Normal Temperature	No	No	0	0	Yes	2015-03-04	Yes	Sensitive	Sensitive	Sensitive	Sensitive	Resistant	Sensitive	Sensitive	Sensitive	Sensitive	Sensitive	23F
332	2015-03-04	Yes	4	Female	No	No	No	No	No	No	Normal Temperature	No	No	0	1	Yes	2015-03-04	Yes	Sensitive	Sensitive	Sensitive	Sensitive	Resistant	Sensitive	Sensitive	Sensitive	Sensitive	Sensitive	13
333	2015-03-04	Yes	8	Female	Yes	Yes	No	No	No	No	Normal Temperature	No	No	0	0	Yes	2015-03-04	Yes	Sensitive	Resistant	Sensitive	Sensitive	Resistant	Resistant	Sensitive	Sensitive	Sensitive	Sensitive	13
334	2015-03-04	Yes	8	Female	Yes	Yes	Yes	No	No	No	Normal Temperature	yes	No	0	2	Yes	2015-03-04	Yes	Sensitive	Sensitive	Sensitive	Sensitive	Resistant	Sensitive	Sensitive	Sensitive	Sensitive	Sensitive	15B/15C
335	2015-03-05	Yes	5	Male	Yes	Yes	Yes	No	No	No	Normal Temperature	No	No	0	2	Yes	2015-03-05	Yes	Sensitive	Sensitive	Sensitive	Sensitive	Resistant	Resistant	Sensitive	Sensitive	Sensitive	Sensitive	10A
336	2015-03-05	Yes	5	Female	Yes	Yes	Yes	No	Yes	No	Normal Temperature	No	No	0	3	Yes	2015-03-05	Yes	Sensitive	Resistant	Sensitive	Sensitive	Resistant	Resistant	Sensitive	Sensitive	Sensitive	Sensitive	23F
337	2015-03-05	Yes	2	Female	No	No	No	No	No	No	Normal Temperature	yes	No	0	0	Yes	2015-03-05	Yes	Sensitive	Sensitive	Sensitive	Sensitive	Resistant	Sensitive	Sensitive	Sensitive	Sensitive	Sensitive	35B
338	2015-03-05	Yes	3	Male	No	No	No	No	No	No	Normal Temperature	No	No	0	1	Yes	2015-03-05	No											culture negative
339	2015-03-06	Yes	8	Male	Yes	Yes	Yes	No	Yes	No	Normal Temperature	No	No	0	1	Yes	2015-03-06	Yes	Sensitive	Sensitive	Sensitive	Sensitive	Resistant	Sensitive	Sensitive	Sensitive	Sensitive	Sensitive	15B/15C
340	2015-03-06	Yes	9	Female	Yes	Yes	Yes	No	No	No	Normal Temperature	No	No	0	0	Yes	2015-03-06	No											culture negative
341	2015-03-06	Yes	2	Male	Yes	Yes	Yes	No	No	No	Normal Temperature	No	No	0	0	Yes	2015-03-06	Yes	Sensitive	Sensitive	Sensitive	Sensitive	Resistant	Sensitive	Sensitive	Sensitive	Sensitive	Sensitive	10F/10C/33C
342	2015-03-09	Yes	6	Male	Yes	Yes	Yes	No	No	No	Normal Temperature	No	No	0	1	Yes	2015-03-09	Yes	Sensitive	Sensitive	Sensitive	Sensitive	Resistant	Sensitive	Sensitive	Sensitive	Sensitive	Sensitive	35B
343	2015-03-09	Yes	2	Female	Yes	Yes	Yes	No	Yes	No	Normal Temperature	No	No	0	0	Yes	2015-03-09	Yes	Sensitive	Resistant	Sensitive	Sensitive	Resistant	Resistant	Sensitive	Sensitive	Sensitive	Sensitive	35A/35C/42
344	2015-03-09	Yes	2	Male	Yes	Yes	Yes	No	No	No	Normal Temperature	No	No	0	1	Yes	2015-03-09	Yes	Sensitive	Resistant	Sensitive	Sensitive	Resistant	Resistant	Sensitive	Sensitive	Sensitive	Sensitive	14
345	2015-03-09	Yes	8	Female	Yes	Yes	Yes	No	No	No	Normal Temperature	No	No	0	0	Yes	2015-03-09	Yes	Sensitive	Sensitive	Sensitive	Sensitive	Resistant	Sensitive	Sensitive	Sensitive	Sensitive	Sensitive	6C
346	2015-03-10	Yes	16	Female	Yes	Yes	Yes	No	No	No	Normal Temperature	No	No	0	2	Yes	2015-03-10	Yes	Sensitive	Sensitive	Sensitive	Sensitive	Resistant	Resistant	Sensitive	Sensitive	Sensitive	Sensitive	9V/9A
347	2015-03-10	Yes	9	Female	Yes	Yes	No	No	No	No	Normal Temperature	No	No	0	0	Yes	2015-03-10	Yes	Sensitive	Sensitive	Sensitive	Sensitive	Resistant	Sensitive	Sensitive	Sensitive	Sensitive	Sensitive	6B
348	2015-03-10	Yes	10	Female	Yes	Yes	No	No	No	No	Normal Temperature	No	No	0	0	Yes	2015-03-10	Yes	Sensitive	Sensitive	Sensitive	Sensitive	Resistant	Sensitive	Sensitive	Sensitive	Sensitive	Sensitive	2
349	2015-03-10	Yes	9	Female	No	No	No	No	No	No	Normal Temperature	No	No	0	4	Yes	2015-03-10	Yes	Sensitive	Resistant	Sensitive	Sensitive	Resistant	Resistant	Sensitive	Sensitive	Sensitive	Sensitive	34
350	2015-03-11	Yes	20	Male	Yes	Yes	Yes	No	No	No	Normal Temperature	No	No	0	2	Yes	2015-03-11	Yes	Sensitive	Sensitive	Sensitive	Sensitive	Resistant	Resistant	Sensitive	Sensitive	Sensitive	Sensitive	6A
351	2015-03-11	Yes	20	Male	Yes	Yes	Yes	No	No	No	Normal Temperature	No	No	0	3	Yes	2015-03-11	No											culture negative
352	2015-03-11	Yes	12	Male	Yes	Yes	Yes	Yes	No	No	Normal Temperature	No	No	0	2	Yes	2015-03-11	Yes	Sensitive	Sensitive	Sensitive	Sensitive	Resistant	Sensitive	Sensitive	Sensitive	Sensitive	Sensitive	19A
353	2015-03-11	Yes	19	Female	No	Yes	No	No	No	No	Normal Temperature	No	No	0	0	Yes	2015-03-11	Yes	Sensitive	Sensitive	Sensitive	Sensitive	Resistant	Sensitive	Sensitive	Sensitive	Sensitive	Sensitive	10F/10C/33C
354	2015-03-12	Yes	19	Male	Yes	No	No	No	No	No	Normal Temperature	yes	No	0	1	Yes	2015-03-12	Yes	Sensitive	Sensitive	Sensitive	Sensitive	Resistant	Sensitive	Sensitive	Sensitive	Sensitive	Sensitive	13
355	2015-03-12	Yes	12	Male	Yes	Yes	Yes	No	No	No	Normal Temperature	No	No	0	1	Yes	2015-03-12	Yes	Sensitive	Sensitive	Sensitive	Sensitive	Resistant	Sensitive	Sensitive	Sensitive	Sensitive	Sensitive	10F/10C/33C
356	2015-03-12	Yes	20	Male	Yes	No	No	No	No	No	Normal Temperature	No	No	1	0	Yes	2015-03-12	Yes	Sensitive	Sensitive	Sensitive	Sensitive	Resistant	Sensitive	Sensitive	Sensitive	Sensitive	Sensitive	35B
357	2015-03-16	Yes	14	Male	No	No	Yes	No	No	No	Normal Temperature	yes	No	0	0	Yes	2015-03-16	Yes	Sensitive	Resistant	Sensitive	Sensitive	Resistant	Resistant	Sensitive	Sensitive	Sensitive	Sensitive	35B
358	2015-03-16	Yes	4	Female	No	No	No	No	No	No	Normal Temperature	No	No	0	0	Yes	2015-03-16	Yes	Sensitive	Sensitive	Sensitive	Sensitive	Resistant	Sensitive	Sensitive	Sensitive	Sensitive	Sensitive	13
359	2015-03-16	Yes	11	Male	No	No	No	No	No	No	Normal Temperature	No	No	0	0	Yes	2015-03-16	Yes	Sensitive	Sensitive	Sensitive	Sensitive	Resistant	Sensitive	Sensitive	Sensitive	Sensitive	Sensitive	6A
360	2015-03-16	Yes	6	Male	No	Yes	Yes	No	No	No	Normal Temperature	No	No	0	1	Yes	2015-03-16	Yes	Sensitive	Sensitive	Sensitive	Sensitive	Resistant	Sensitive	Sensitive	Sensitive	Sensitive	Sensitive	10F/10C/33C
361	2015-03-17	Yes	22	Male	No	No	No	No	No	No	Normal Temperature	No	No	0	0	Yes	2015-03-17	Yes	Sensitive	Sensitive	Sensitive	Sensitive	Resistant	Sensitive	Sensitive	Sensitive	Sensitive	Sensitive	6B
362	2015-03-17	Yes	10	Female	Yes	No	Yes	No	No	No	Normal Temperature	No	No	0	2	Yes	2015-03-17	Yes	Sensitive	Sensitive	Sensitive	Sensitive	Resistant	Sensitive	Sensitive	Sensitive	Sensitive	Sensitive	6B
363	2015-03-17	Yes	10	Male	Yes	Yes	Yes	No	No	No	Normal Temperature	No	No	0	0	Yes	2015-03-17	Yes	Sensitive	Resistant	Sensitive	Sensitive	Resistant	Resistant	Sensitive	Sensitive	Sensitive	Sensitive	6A
364	2015-03-17	Yes	23	Male	No	Yes	Yes	No	No	No	Normal Temperature	No	No	0	1	Yes	2015-03-17	Yes	Sensitive	Sensitive	Sensitive	Sensitive	Resistant	Sensitive	Sensitive	Sensitive	Sensitive	Sensitive	23A
365	2015-03-18	Yes	13	Female	Yes	Yes	Yes	No	No	No	Normal Temperature	No	No	0	1	Yes	2015-03-18	Yes	Sensitive	Sensitive	Sensitive	Sensitive	Resistant	Sensitive	Sensitive	Sensitive	Sensitive	Sensitive	22F/22A
366	2015-03-18	Yes	15	Female	No	No	Yes	No	No	No	Normal Temperature	No	No	0	0	Yes	2015-03-18	Yes	Sensitive	Sensitive	Sensitive	Sensitive	Resistant	Resistant	Sensitive	Sensitive	Sensitive	Sensitive	6A
367	2015-03-18	Yes	17	Male	No	No	No	No	No	No	Normal Temperature	No	No	0	2	Yes	2015-03-18	Yes	Sensitive	Sensitive	Sensitive	Sensitive	Intermediate	Sensitive	Sensitive	Sensitive	Sensitive	Sensitive	6B
368	2015-03-18	Yes	10	Female	Yes	Yes	Yes	No	Yes	No	Normal Temperature	yes	No	0	1	Yes	2015-03-18	Yes	Sensitive	Sensitive	Sensitive	Sensitive	Resistant	Sensitive	Sensitive	Sensitive	Sensitive	Sensitive	9N/9L
369	2015-03-19	Yes	6	Female	Yes	Yes	Yes	No	No	No	Normal Temperature	yes	No	0	1	Yes	2015-03-19	Yes	Sensitive	Sensitive	Sensitive	Sensitive	Resistant	Sensitive	Sensitive	Sensitive	Sensitive	Sensitive	23B
370	2015-03-19	Yes	14	Male	Yes	Yes	No	No	No	No	Normal Temperature	No	No	0	0	Yes	2015-03-19	Yes	Sensitive	Sensitive	Sensitive	Sensitive	Resistant	Sensitive	Sensitive	Sensitive	Sensitive	Sensitive	23B
371	2015-03-19	Yes	18	Male	No	No	Yes	No	No	No	Normal Temperature	No	No	0	1	Yes	2015-03-19	Yes	Sensitive	Sensitive	Sensitive	Sensitive	Resistant	Sensitive	Sensitive	Sensitive	Sensitive	Sensitive	6A
372	2015-03-24	Yes	2	Female	No	No	Yes	No	No	No	Normal Temperature	No	No	0	1	Yes	2015-03-24	Yes	Sensitive	Sensitive	Sensitive	Sensitive	Resistant	Resistant	Sensitive	Sensitive	Sensitive	Sensitive	9N/9L
373	2015-03-24	Yes	17	Female	No	Yes	Yes	No	No	No	Normal Temperature	No	No	0	2	Yes	2015-03-24	Yes	Sensitive	Sensitive	Sensitive	Sensitive	Resistant	Resistant	Sensitive	Sensitive	Sensitive	Sensitive	9N/9L
374	2015-03-24	Yes	11	Female	No	No	Yes	No	No	No	Normal Temperature	No	No	0	0	Yes	2015-03-24	Yes	Sensitive	Sensitive	Sensitive	Sensitive	Resistant	Resistant	Sensitive	Sensitive	Sensitive	Sensitive	9N/9L
375	2015-03-24	Yes	5	Male	No	No	No	No	No	No	Normal Temperature	yes	No	1	0	Yes	2015-03-24	Yes	Sensitive	Sensitive	Sensitive	Sensitive	Resistant	Resistant	Sensitive	Sensitive	Sensitive	Sensitive	9V/9A
376	2015-03-25	Yes	5	Female	No	Yes	Yes	No	No	No	Normal Temperature	No	No	0	1	Yes	2015-03-25	Yes	Sensitive	Sensitive	Sensitive	Sensitive	Resistant	Sensitive	Sensitive	Sensitive	Sensitive	Sensitive	23F
377	2015-03-25	Yes	20	Female	No	No	No	No	No	No	Normal Temperature	No	No	0	0	Yes	2015-03-25	Yes	Sensitive	Sensitive	Sensitive	Sensitive	Resistant	Resistant	Sensitive	Sensitive	Sensitive	Sensitive	6B
378	2015-03-25	Yes	22	Female	Yes	Yes	Yes	No	No	No	Normal Temperature	No	No	0	3	Yes	2015-03-25	Yes	Sensitive	Sensitive	Sensitive	Sensitive	Resistant	Resistant	Sensitive	Sensitive	Sensitive	Sensitive	6D
379	2015-03-25	Yes	19	Male	Yes	No	Yes	No	No	No	Normal Temperature	No	No	0	2	Yes	2015-03-25	Yes	Sensitive	Sensitive	Sensitive	Sensitive	Resistant	Sensitive	Sensitive	Sensitive	Sensitive	Sensitive	23F
380	2015-03-26	Yes	18	Male	No	No	No	No	No	No	Normal Temperature	No	No	0	0	Yes	2015-03-26	Yes	Sensitive	Resistant	Sensitive	Sensitive	Resistant	Resistant	Sensitive	Sensitive	Sensitive	Sensitive	23F
381	2015-03-26	Yes	16	Female	No	No	No	No	No	No	Normal Temperature	No	No	0	0	Yes	2015-03-26	No											culture negative
382	2015-03-26	Yes	11	Female	Yes	Yes	No	No	No	No	Normal Temperature	No	No	0	0	Yes	2015-03-26	Yes	Sensitive	Sensitive	Sensitive	Sensitive	Resistant	Sensitive	Sensitive	Sensitive	Sensitive	Sensitive	23B
383	2015-03-27	Yes	11	Male	No	No	Yes	No	No	No	Normal Temperature	No	No	0	2	Yes	2015-03-27	Yes	Sensitive	Sensitive	Sensitive	Sensitive	Resistant	Sensitive	Sensitive	Sensitive	Sensitive	Sensitive	6A
384	2015-03-27	Yes	13	Male	No	Yes	Yes	No	Yes	No	Normal Temperature	yes	No	0	1	Yes	2015-03-27	Yes	Sensitive	Sensitive	Sensitive	Sensitive	Resistant	Sensitive	Sensitive	Sensitive	Sensitive	Sensitive	7C/7B/40
385	2015-03-27	Yes	3	Male	No	No	No	No	No	No	Normal Temperature	yes	No	0	1	Yes	2015-03-27	Yes	Sensitive	Sensitive	Sensitive	Sensitive	Resistant	Resistant	Sensitive	Sensitive	Sensitive	Sensitive	18C/18F/18B/18A
386	2015-03-27	Yes	4	Male	Yes	Yes	No	Yes	Yes	Yes	Normal Temperature	yes	Yes	0	6	Yes	2015-03-27	Yes	Sensitive	Sensitive	Sensitive	Sensitive	Resistant	Resistant	Sensitive	Sensitive	Sensitive	Sensitive	6D
387	2015-03-30	Yes	2	Male	Yes	Yes	Yes	No	No	No	Normal Temperature	yes	No	0	0	Yes	2015-03-30	Yes	Sensitive	Intermediate	Sensitive	Sensitive	Intermediate	Resistant	Sensitive	Sensitive	Sensitive	Sensitive	10F/10C/33C
388	2015-03-30	Yes	5	Female	Yes	Yes	Yes	No	No	No	Normal Temperature	yes	No	0	0	Yes	2015-03-30	Yes	Sensitive	Intermediate	Sensitive	Sensitive	Resistant	Resistant	Sensitive	Sensitive	Sensitive	Sensitive	10F/10C/33C
389	2015-03-30	Yes	11	Male	Yes	Yes	Yes	No	No	No	Normal Temperature	No	No	0	1	Yes	2015-03-30	Yes	Sensitive	Sensitive	Sensitive	Sensitive	Resistant	Sensitive	Sensitive	Sensitive	Sensitive	Sensitive	19F
390	2015-03-30	Yes	8	Female	No	No	Yes	No	No	No	Normal Temperature	No	No	0	0	Yes	2015-03-30	Yes	Sensitive	Sensitive	Sensitive	Sensitive	Resistant	Sensitive	Sensitive	Sensitive	Sensitive	Sensitive	4
391	2015-03-31	Yes	12	Female	Yes	Yes	Yes	No	No	No	Normal Temperature	No	No	0	2	Yes	2015-03-31	Yes	Sensitive	Sensitive	Sensitive	Sensitive	Resistant	Sensitive	Sensitive	Sensitive	Sensitive	Sensitive	16F
392	2015-03-31	Yes	6	Female	No	No	No	No	No	No	Normal Temperature	yes	No	0	0	Yes	2015-03-31	Yes	Sensitive	Sensitive	Sensitive	Sensitive	Resistant	Sensitive	Sensitive	Sensitive	Sensitive	Sensitive	6D
393	2015-03-31	Yes	3	Male	No	No	Yes	No	No	No	Normal Temperature	No	No	0	1	Yes	2015-03-31	Yes	Sensitive	Sensitive	Sensitive	Sensitive	Resistant	Sensitive	Sensitive	Sensitive	Sensitive	Sensitive	16F
394	2015-03-31	Yes	11	Male	Yes	Yes	Yes	No	No	No	Normal Temperature	yes	No	0	1	Yes	2015-03-31	Yes	Sensitive	Sensitive	Sensitive	Sensitive	Resistant	Sensitive	Sensitive	Sensitive	Sensitive	Sensitive	38/25F/25A
395	2015-04-01	Yes	13	Female	No	No	No	No	No	No	Normal Temperature	No	No	0	4	Yes	2015-04-01	Yes	Sensitive	Sensitive	Sensitive	Sensitive	Resistant	Resistant	Sensitive	Sensitive	Sensitive	Sensitive	6C
396	2015-04-01	Yes	6	Female	No	No	No	No	No	No	Normal Temperature	No	No	0	0	Yes	2015-04-01	Yes	Sensitive	Sensitive	Sensitive	Sensitive	Resistant	Sensitive	Sensitive	Sensitive	Sensitive	Sensitive	10F/10C/33C
397	2015-04-01	Yes	4	Female	Yes	Yes	Yes	No	No	No	Normal Temperature	No	Yes	0	3	Yes	2015-04-01	Yes	Sensitive	Sensitive	Sensitive	Sensitive	Resistant	Sensitive	Sensitive	Sensitive	Sensitive	Sensitive	10F/10C/33C
398	2015-04-03	Yes	3	Male	No	No	No	No	No	No	Normal Temperature	No	No	0	0	Yes	2015-04-03	Yes	Sensitive	Resistant	Sensitive	Sensitive	Resistant	Resistant	Sensitive	Sensitive	Sensitive	Sensitive	6D
399	2015-04-03	Yes	7	Female	Yes	Yes	Yes	No	No	No	Normal Temperature	yes	No	0	1	Yes	2015-04-03	Yes	Sensitive	Sensitive	Sensitive	Sensitive	Sensitive	Sensitive	Sensitive	Sensitive	Sensitive	Sensitive	23F
400	2015-04-03	Yes	5	Female	No	No	No	No	No	No	Normal Temperature	yes	No	0	0	Yes	2015-04-03	No											culture negative
401	2015-04-03	Yes	19	Male	No	No	No	No	No	No	Normal Temperature	No	No	0	0	Yes	2015-04-03	Yes	Sensitive	Sensitive	Sensitive	Sensitive	Resistant	Resistant	Sensitive	Sensitive	Sensitive	Sensitive	6D
402	2015-04-06	Yes	5	Female	Yes	Yes	Yes	Yes	Yes	No	Normal Temperature	No	No	0	1	Yes	2015-04-06	Yes	Sensitive	Sensitive	Sensitive	Sensitive	Resistant	Sensitive	Sensitive	Sensitive	Sensitive	Sensitive	9V/9A
403	2015-04-06	Yes	3	Male	No	No	Yes	No	No	No	Normal Temperature	No	No	0	0	Yes	2015-04-06	Yes	Sensitive	Sensitive	Sensitive	Sensitive	Resistant	Resistant	Sensitive	Sensitive	Sensitive	Sensitive	10A
404	2015-04-06	Yes	10	Male	No	No	No	No	No	No	Normal Temperature	No	No	1	0	Yes	2015-04-06	Yes	Sensitive	Sensitive	Sensitive	Sensitive	Resistant	Sensitive	Sensitive	Sensitive	Sensitive	Sensitive	6D
405	2015-04-06	Yes	2	Male	No	No	No	No	No	No	Normal Temperature	yes	No	0	1	Yes	2015-04-06	No											culture negative
406	2015-04-07	Yes	2	Male	No	No	No	No	No	No	Normal Temperature	No	No	0	0	Yes	2015-04-07	Yes	Sensitive	Resistant	Sensitive	Sensitive	Intermediate	Resistant	Sensitive	Sensitive	Sensitive	Sensitive	23A
407	2015-04-07	Yes	8	Male	No	No	No	No	No	No	Normal Temperature	No	No	0	5	Yes	2015-04-07	Yes	Sensitive	Sensitive	Sensitive	Sensitive	Intermediate	Resistant	Sensitive	Sensitive	Sensitive	Sensitive	10F/10C/33C
408	2015-04-07	Yes	19	Female	No	No	No	No	No	No	Normal Temperature	No	No	0	0	Yes	2015-04-07	Yes	Sensitive	Resistant	Sensitive	Sensitive	Resistant	Resistant	Sensitive	Sensitive	Sensitive	Sensitive	19A
409	2015-04-07	Yes	20	Female	No	No	No	No	No	No	Normal Temperature	No	No	0	0	Yes	2015-04-07	Yes	Sensitive	Sensitive	Sensitive	Sensitive	Resistant	Sensitive	Sensitive	Sensitive	Sensitive	Sensitive	15B/15C
410	2015-04-08	Yes	3	Female	No	No	No	No	No	No	Normal Temperature	yes	No	1	0	Yes	2015-04-08	Yes	Resistant	Sensitive	Sensitive	Sensitive	Sensitive	Resistant	Sensitive	Sensitive	Sensitive	Sensitive	8
411	2015-04-08	Yes	14	Male	Yes	Yes	Yes	No	No	No	Normal Temperature	No	No	0	0	Yes	2015-04-08	Yes	Sensitive	Sensitive	Sensitive	Sensitive	Resistant	Sensitive	Sensitive	Sensitive	Sensitive	Sensitive	19A
412	2015-04-08	Yes	14	Male	Yes	Yes	Yes	No	Yes	No	Normal Temperature	yes	No	0	0	Yes	2015-04-08	Yes	Sensitive	Sensitive	Sensitive	Sensitive	Intermediate	Sensitive	Sensitive	Sensitive	Sensitive	Sensitive	35F/47F
413	2015-04-08	Yes	21	Male	No	No	No	No	No	No	Normal Temperature	No	No	0	0	Yes	2015-04-08	Yes	Sensitive	Sensitive	Sensitive	Sensitive	Intermediate	Sensitive	Sensitive	Sensitive	Sensitive	Sensitive	35F/47F
414	2015-04-09	Yes	22	Female	No	Yes	Yes	No	No	No	Normal Temperature	No	No	0	2	Yes	2015-04-09	Yes	Sensitive	Sensitive	Sensitive	Sensitive	Intermediate	Sensitive	Sensitive	Sensitive	Sensitive	Sensitive	16F
415	2015-04-09	Yes	11	Female	No	Yes	Yes	No	No	No	Normal Temperature	No	No	0	2	Yes	2015-04-09	Yes	Sensitive	Sensitive	Sensitive	Sensitive	Resistant	Sensitive	Sensitive	Sensitive	Sensitive	Sensitive	11A/11D
416	2015-04-09	Yes	22	Female	No	No	No	No	No	No	Normal Temperature	No	No	0	0	Yes	2015-04-09	Yes	Sensitive	Sensitive	Sensitive	Sensitive	Resistant	Sensitive	Sensitive	Sensitive	Sensitive	Sensitive	11A/11D
417	2015-04-13	Yes	13	Male	Yes	Yes	Yes	No	No	No	Normal Temperature	No	No	0	2	Yes	2015-04-13	Yes	Sensitive	Sensitive	Sensitive	Sensitive	Intermediate	Sensitive	Sensitive	Sensitive	Sensitive	Sensitive	15B/15C
418	2015-04-13	Yes	13	Female	Yes	Yes	Yes	No	Yes	No	Normal Temperature	No	No	0	1	Yes	2015-04-13	Yes	Sensitive	Sensitive	Sensitive	Sensitive	Resistant	Sensitive	Sensitive	Sensitive	Sensitive	Sensitive	24F/24A/24B
419	2015-04-13	Yes	22	Female	Yes	Yes	No	No	No	No	Normal Temperature	No	No	0	1	Yes	2015-04-13	Yes	Sensitive	Sensitive	Sensitive	Sensitive	Resistant	Sensitive	Sensitive	Sensitive	Sensitive	Sensitive	11A/11D
420	2015-04-14	Yes	7	Female	No	No	Yes	No	No	No	Normal Temperature	No	No	0	0	Yes	2015-04-14	Yes	Sensitive	Sensitive	Sensitive	Sensitive	Resistant	Sensitive	Sensitive	Sensitive	Sensitive	Sensitive	non-typeable
421	2015-04-14	Yes	21	Male	No	No	No	No	No	No	Normal Temperature	No	No	0	0	Yes	2015-04-14	Yes	Sensitive	Sensitive	Sensitive	Sensitive	Intermediate	Sensitive	Sensitive	Sensitive	Sensitive	Sensitive	35B
422	2015-04-14	Yes	13	Female	No	No	No	No	No	No	Normal Temperature	yes	No	0	0	Yes	2015-04-14	Yes	Sensitive	Sensitive	Sensitive	Sensitive	Resistant	Sensitive	Sensitive	Sensitive	Sensitive	Sensitive	22F/22A
423	2015-04-14	Yes	6	Female	No	No	No	No	No	No	Normal Temperature	No	No	0	0	Yes	2015-04-14	Yes	Sensitive	Sensitive	Sensitive	Sensitive	Resistant	Sensitive	Sensitive	Sensitive	Sensitive	Sensitive	16F
424	2015-04-15	Yes	2	Male	No	Yes	Yes	No	Yes	No	Normal Temperature	yes	No	0	1	Yes	2015-04-15	Yes	Sensitive	Sensitive	Sensitive	Sensitive	Resistant	Sensitive	Sensitive	Sensitive	Sensitive	Sensitive	17F
425	2015-04-15	Yes	9	Male	Yes	Yes	Yes	No	Yes	No	Normal Temperature	No	No	0	2	Yes	2015-04-15	Yes	Sensitive	Resistant	Sensitive	Sensitive	Resistant	Resistant	Sensitive	Sensitive	Sensitive	Sensitive	35B
426	2015-04-15	Yes	19	Female	Yes	Yes	Yes	No	Yes	No	Normal Temperature	No	No	0	1	Yes	2015-04-15	Yes	Sensitive	Sensitive	Sensitive	Sensitive	Resistant	Sensitive	Sensitive	Sensitive	Sensitive	Sensitive	13
427	2015-04-15	Yes	19	Female	No	No	No	No	No	No	Normal Temperature	No	No	0	2	Yes	2015-04-15	Yes	Sensitive	Sensitive	Sensitive	Sensitive	Resistant	Sensitive	Sensitive	Sensitive	Sensitive	Sensitive	15B/15C
428	2015-04-16	Yes	7	Female	No	No	No	No	No	No	Normal Temperature	yes	No	0	3	Yes	2015-04-16	Yes	Resistant	Sensitive	Sensitive	Sensitive	Resistant	Resistant	Sensitive	Sensitive	Sensitive	Sensitive	12F/12A/44/46
429	2015-04-16	Yes	11	Male	No	No	No	No	No	No	Normal Temperature	No	No	0	0	Yes	2015-04-16	Yes	Sensitive	Sensitive	Sensitive	Sensitive	Resistant	Sensitive	Sensitive	Sensitive	Sensitive	Sensitive	11A/11D
430	2015-04-16	Yes	16	Male	No	No	Yes	No	No	No	Normal Temperature	No	No	0	0	Yes	2015-04-16	Yes	Sensitive	Sensitive	Sensitive	Sensitive	Resistant	Sensitive	Sensitive	Sensitive	Sensitive	Sensitive	11A/11D
431	2015-04-16	Yes	19	Male	No	No	No	No	No	No	Hyperthermia	No	No	0	3	Yes	2015-04-16	Yes	Sensitive	Sensitive	Sensitive	Sensitive	Resistant	Resistant	Sensitive	Sensitive	Sensitive	Sensitive	9N/9L
432	2015-04-20	Yes	4	Female	No	No	No	No	No	No	Normal Temperature	yes	No	0	0	Yes	2015-04-20	Yes	Sensitive	Sensitive	Sensitive	Sensitive	Resistant	Sensitive	Sensitive	Sensitive	Sensitive	Sensitive	9V/9A
433	2015-04-20	Yes	4	Female	No	No	No	No	No	No	Normal Temperature	No	No	0	0	Yes	2015-04-20	Yes	Sensitive	Resistant	Sensitive	Sensitive	Resistant	Resistant	Sensitive	Sensitive	Sensitive	Sensitive	11A/11D
434	2015-04-20	Yes	4	Female	Yes	Yes	No	No	No	No	Normal Temperature	No	No	0	0	Yes	2015-04-20	Yes	Sensitive	Sensitive	Sensitive	Sensitive	Sensitive	Sensitive	Sensitive	Sensitive	Sensitive	Sensitive	23F
435	2015-04-20	Yes	9	Male	Yes	Yes	Yes	No	Yes	No	Normal Temperature	No	No	1	2	Yes	2015-04-20	Yes	Sensitive	Sensitive	Sensitive	Sensitive	Resistant	Sensitive	Sensitive	Sensitive	Sensitive	Sensitive	13
436	2015-04-22	Yes	14	Female	No	No	Yes	No	No	No	Normal Temperature	yes	No	0	3	Yes	2015-04-22	Yes	Sensitive	Resistant	Sensitive	Sensitive	Resistant	Resistant	Sensitive	Sensitive	Sensitive	Sensitive	34
437	2015-04-22	Yes	13	Male	No	No	No	No	No	No	Normal Temperature	yes	No	0	0	Yes	2015-04-22	Yes	Sensitive	Sensitive	Sensitive	Sensitive	Resistant	Resistant	Sensitive	Sensitive	Sensitive	Sensitive	10A
438	2015-04-22	Yes	8	Female	No	No	Yes	No	No	No	Normal Temperature	No	No	0	2	Yes	2015-04-22	Yes	Sensitive	Sensitive	Sensitive	Sensitive	Resistant	Sensitive	Sensitive	Sensitive	Sensitive	Sensitive	12F/12A/44/46
439	2015-04-22	Yes	7	Female	No	No	No	No	No	No	Normal Temperature	No	No	0	0	Yes	2015-04-22	No											culture negative
440	2015-04-23	Yes	11	Male	No	No	No	No	No	No	Normal Temperature	No	No	0	1	Yes	2015-04-23	Yes	Sensitive	Resistant	Sensitive	Sensitive	Resistant	Resistant	Sensitive	Sensitive	Sensitive	Sensitive	19A
441	2015-04-23	Yes	12	Female	No	Yes	Yes	No	No	No	Normal Temperature	No	No	0	1	Yes	2015-04-23	Yes	Sensitive	Resistant	Sensitive	Sensitive	Resistant	Resistant	Sensitive	Sensitive	Sensitive	Sensitive	19A
442	2015-04-23	Yes	4	Female	Yes	Yes	Yes	No	Yes	Yes	Normal Temperature	No	No	0	2	Yes	2015-04-23	Yes	Sensitive	Sensitive	Sensitive	Sensitive	Resistant	Resistant	Sensitive	Sensitive	Sensitive	Sensitive	12F/12A/44/46
443	2015-04-23	Yes	11	Female	No	Yes	Yes	No	No	No	Normal Temperature	yes	No	0	4	Yes	2015-04-23	Yes	Sensitive	Sensitive	Sensitive	Sensitive	Resistant	Sensitive	Sensitive	Sensitive	Sensitive	Sensitive	6A
444	2015-04-24	Yes	18	Female	No	No	No	No	No	No	Normal Temperature	No	No	0	0	Yes	2015-04-24	Yes	Sensitive	Sensitive	Sensitive	Sensitive	Resistant	Sensitive	Sensitive	Sensitive	Sensitive	Sensitive	11A/11D
445	2015-04-24	Yes	21	Female	No	No	No	No	No	No	Normal Temperature	No	No	0	2	Yes	2015-04-24	Yes	Sensitive	Sensitive	Sensitive	Sensitive	Resistant	Sensitive	Sensitive	Sensitive	Sensitive	Sensitive	11A/11D
446	2015-04-24	Yes	4	Male	Yes	Yes	Yes	No	Yes	Yes	Normal Temperature	No	No	0	2	Yes	2015-04-24	Yes	Sensitive	Sensitive	Sensitive	Sensitive	Resistant	Sensitive	Sensitive	Sensitive	Sensitive	Sensitive	11A/11D
447	2015-04-27	Yes	5	Male	No	Yes	Yes	No	No	No	Normal Temperature	No	No	0	2	Yes	2015-04-27	No											culture negative
448	2015-04-27	Yes	11	Male	No	No	Yes	No	No	No	Normal Temperature	No	No	0	2	Yes	2015-04-27	Yes	Sensitive	Sensitive	Sensitive	Sensitive	Resistant	Sensitive	Sensitive	Sensitive	Sensitive	Sensitive	21
449	2015-04-27	Yes	8	Male	No	No	No	No	No	No	Normal Temperature	yes	No	0	0	Yes	2015-04-27	Yes	Sensitive	Sensitive	Sensitive	Sensitive	Resistant	Sensitive	Sensitive	Sensitive	Sensitive	Sensitive	13
450	2015-04-27	Yes	23	Male	No	No	No	No	No	No	Normal Temperature	No	No	0	0	Yes	2015-04-27	Yes	Sensitive	Resistant	Sensitive	Sensitive	Resistant	Sensitive	Sensitive	Sensitive	Sensitive	Sensitive	6C
451	2015-04-28	Yes	13	Female	No	No	Yes	No	No	No	Normal Temperature	No	No	0	1	Yes	2015-04-28	Yes	Sensitive	Sensitive	Sensitive	Sensitive	Resistant	Resistant	Sensitive	Sensitive	Sensitive	Sensitive	35A/35C/42
452	2015-04-28	Yes	21	Male	Yes	Yes	Yes	No	No	No	Normal Temperature	No	No	0	4	Yes	2015-04-28	Yes	Sensitive	Sensitive	Sensitive	Sensitive	Resistant	Sensitive	Sensitive	Sensitive	Sensitive	Sensitive	non-typeable
453	2015-04-28	Yes	23	Male	Yes	No	Yes	No	No	No	Normal Temperature	No	No	0	1	Yes	2015-04-28	Yes	Sensitive	Sensitive	Sensitive	Sensitive	Resistant	Sensitive	Sensitive	Sensitive	Sensitive	Sensitive	6A
454	2015-04-28	Yes	4	Male	Yes	Yes	Yes	No	No	No	Normal Temperature	No	No	0	0	Yes	2015-04-28	Yes	Sensitive	Sensitive	Sensitive	Sensitive	Resistant	Intermediate	Sensitive	Sensitive	Sensitive	Sensitive	33F/33A/37
455	2015-04-29	Yes	2	Male	Yes	Yes	Yes	Yes	Yes	Yes	Normal Temperature	No	No	0	4	Yes	2015-04-29	No											culture negative
456	2015-04-29	Yes	5	Female	Yes	Yes	Yes	Yes	Yes	Yes	Normal Temperature	No	No	0	4	Yes	2015-04-29	Yes	Sensitive	Sensitive	Sensitive	Sensitive	Sensitive	Sensitive	Sensitive	Sensitive	Sensitive	Sensitive	6B
457	2015-04-29	Yes	4	Male	No	No	No	No	No	No	Normal Temperature	No	No	0	1	Yes	2015-04-29	Yes	Sensitive	Sensitive	Sensitive	Sensitive	Resistant	Resistant	Sensitive	Sensitive	Sensitive	Sensitive	15B/15C
458	2015-04-29	Yes	5	Female	No	Yes	No	No	No	No	Normal Temperature	No	No	0	0	Yes	2015-04-29	Yes	Sensitive	Sensitive	Sensitive	Sensitive	Resistant	Sensitive	Sensitive	Sensitive	Sensitive	Sensitive	15B/15C
459	2015-04-30	Yes	14	Male	No	No	No	No	No	No	Normal Temperature	No	No	0	0	Yes	2015-04-30	Yes	Sensitive	Sensitive	Sensitive	Sensitive	Resistant	Sensitive	Sensitive	Sensitive	Sensitive	Sensitive	9N/9L
460	2015-04-30	Yes	4	Female	Yes	Yes	Yes	No	No	No	Normal Temperature	No	No	1	2	Yes	2015-04-30	Yes	Sensitive	Sensitive	Sensitive	Sensitive	Resistant	Sensitive	Sensitive	Sensitive	Sensitive	Sensitive	22F/22A
461	2015-04-30	Yes	9	Female	Yes	Yes	No	No	No	No	Normal Temperature	No	No	0	2	Yes	2015-04-30	Yes	Sensitive	Sensitive	Sensitive	Sensitive	Resistant	Resistant	Sensitive	Sensitive	Sensitive	Sensitive	9N/9L
462	2015-05-04	Yes	8	Male	No	No	No	No	No	No	Normal Temperature	No	No	1	0	Yes	2015-05-04	Yes	Sensitive	Sensitive	Sensitive	Sensitive	Resistant	Resistant	Sensitive	Sensitive	Sensitive	Sensitive	6A
463	2015-05-04	Yes	4	Female	Yes	Yes	Yes	No	No	No	Normal Temperature	No	No	0	1	Yes	2015-05-04	Yes	Sensitive	Sensitive	Sensitive	Sensitive	Resistant	Sensitive	Sensitive	Sensitive	Sensitive	Sensitive	23F
464	2015-05-04	Yes	22	Male	Yes	Yes	Yes	No	Yes	No	Normal Temperature	No	No	0	1	Yes	2015-05-04	Yes	Sensitive	Resistant	Sensitive	Sensitive	Resistant	Resistant	Sensitive	Sensitive	Sensitive	Sensitive	23B
465	2015-05-04	Yes	10	Male	Yes	Yes	Yes	No	No	No	Normal Temperature	No	No	0	2	Yes	2015-05-04	Yes	Sensitive	Resistant	Sensitive	Sensitive	Resistant	Resistant	Sensitive	Sensitive	Sensitive	Sensitive	19F
466	2015-05-06	Yes	6	Female	No	Yes	Yes	No	No	No	Normal Temperature	No	No	0	2	Yes	2015-05-06	Yes	Sensitive	Sensitive	Sensitive	Sensitive	Intermediate	Sensitive	Sensitive	Sensitive	Sensitive	Sensitive	34
467	2015-05-06	Yes	11	Female	Yes	No	No	No	No	No	Normal Temperature	No	No	0	0	Yes	2015-05-06	Yes	Sensitive	Sensitive	Sensitive	Sensitive	Resistant	Sensitive	Sensitive	Sensitive	Sensitive	Sensitive	23F
468	2015-05-06	Yes	6	Male	No	Yes	Yes	No	No	No	Normal Temperature	No	No	0	2	Yes	2015-05-06	Yes	Sensitive	Sensitive	Sensitive	Sensitive	Resistant	Sensitive	Sensitive	Sensitive	Sensitive	Sensitive	23F
469	2015-05-07	Yes	8	Male	No	No	No	No	No	No	Normal Temperature	No	No	0	1	Yes	2015-05-07	Yes	Sensitive	Sensitive	Sensitive	Sensitive	Resistant	Sensitive	Sensitive	Sensitive	Sensitive	Sensitive	15B/15C
470	2015-05-07	Yes	4	Female	Yes	Yes	Yes	Yes	Yes	Yes	Normal Temperature	No	No	0	1	Yes	2015-05-07	Yes	Sensitive	Sensitive	Sensitive	Sensitive	Intermediate	Sensitive	Sensitive	Sensitive	Sensitive	Sensitive	23F
471	2015-05-07	Yes	2	Female	No	Yes	Yes	No	No	No	Normal Temperature	No	No	0	0	Yes	2015-05-07	No											culture negative
472	2015-05-07	Yes	5	Male	Yes	Yes	No	No	No	No	Normal Temperature	No	No	0	0	Yes	2015-05-07	Yes	Sensitive	Sensitive	Sensitive	Sensitive	Resistant	Sensitive	Sensitive	Sensitive	Sensitive	Sensitive	10F/10C/33C
473	2015-05-07	Yes	10	Female	No	No	Yes	No	No	No	Normal Temperature	No	No	0	0	Yes	2015-05-07	Yes	Sensitive	Sensitive	Sensitive	Sensitive	Resistant	Sensitive	Sensitive	Sensitive	Sensitive	Sensitive	7C/7B/40
474	2015-05-08	Yes	18	Male	No	No	No	No	No	No	Normal Temperature	No	No	0	0	Yes	2015-05-08	Yes	Sensitive	Sensitive	Sensitive	Sensitive	Intermediate	Sensitive	Sensitive	Sensitive	Sensitive	Sensitive	6B
475	2015-05-08	Yes	19	Female	Yes	No	Yes	No	No	No	Normal Temperature	No	No	0	1	Yes	2015-05-08	Yes	Sensitive	Sensitive	Sensitive	Sensitive	Resistant	Resistant	Sensitive	Sensitive	Sensitive	Sensitive	17F
476	2015-05-08	Yes	5	Male	No	No	Yes	No	No	No	Normal Temperature	No	No	0	1	Yes	2015-05-08	Yes	Sensitive	Sensitive	Sensitive	Sensitive	Resistant	Resistant	Sensitive	Sensitive	Sensitive	Sensitive	17F
477	2015-05-12	Yes	4	Female	No	No	No	No	No	No	Normal Temperature	No	No	0	0	Yes	2015-05-12	Yes	Sensitive	Sensitive	Sensitive	Sensitive	Resistant	Sensitive	Sensitive	Sensitive	Sensitive	Sensitive	15B/15C
478	2015-05-12	Yes	8	Female	Yes	Yes	No	No	No	No	Normal Temperature	No	No	0	0	Yes	2015-05-12	Yes	Sensitive	Resistant	Sensitive	Sensitive	Resistant	Resistant	Sensitive	Sensitive	Sensitive	Sensitive	14
479	2015-05-12	Yes	8	Male	No	No	No	No	No	No	Normal Temperature	No	No	0	0	Yes	2015-05-12	No											culture negative
480	2015-05-12	Yes	6	Male	No	No	Yes	No	Yes	No	Normal Temperature	No	No	0	1	Yes	2015-05-12	Yes	Sensitive	Resistant	Sensitive	Sensitive	Resistant	Resistant	Sensitive	Sensitive	Sensitive	Sensitive	6B
481	2015-05-13	Yes	2	Male	No	Yes	No	No	No	No	Normal Temperature	No	No	0	0	Yes	2015-05-13	Yes	Sensitive	Resistant	Sensitive	Sensitive	Resistant	Sensitive	Sensitive	Sensitive	Sensitive	Sensitive	9V/9A
482	2015-05-14	Yes	13	Male	Yes	Yes	Yes	No	No	No	Normal Temperature	No	No	0	3	Yes	2015-05-13	Yes	Resistant	Resistant	Sensitive	Sensitive	Resistant	Resistant	Sensitive	Sensitive	Sensitive	Sensitive	non-typeable
483	2015-05-13	Yes	14	Female	Yes	Yes	No	No	No	No	Normal Temperature	No	No	0	0	Yes	2015-05-13	Yes	Sensitive	Sensitive	Sensitive	Sensitive	Resistant	Resistant	Sensitive	Sensitive	Sensitive	Sensitive	17F
484	2015-05-13	Yes	20	Female	No	No	No	No	No	No	Normal Temperature	No	No	0	0	Yes	2015-05-13	Yes	Sensitive	Sensitive	Sensitive	Sensitive	Resistant	Sensitive	Sensitive	Sensitive	Sensitive	Sensitive	6A
485	2015-05-14	Yes	2	Female	Yes	No	Yes	No	No	No	Normal Temperature	No	No	0	2	Yes	2015-05-14	Yes	Sensitive	Sensitive	Sensitive	Sensitive	Resistant	Sensitive	Sensitive	Sensitive	Sensitive	Sensitive	13
486	2015-05-14	Yes	21	Female	Yes	Yes	Yes	No	No	No	Normal Temperature	No	No	0	6	Yes	2015-05-14	No											culture negative
487	2015-05-14	Yes	9	Female	Yes	Yes	Yes	No	No	No	Normal Temperature	No	No	0	1	Yes	2015-05-14	Yes	Sensitive	Sensitive	Sensitive	Sensitive	Resistant	Sensitive	Sensitive	Sensitive	Sensitive	Sensitive	19F
488	2015-05-14	Yes	4	Male	No	No	No	No	No	No	Normal Temperature	No	No	0	0	Yes	2015-05-14	No											culture negative
489	2015-05-15	Yes	3	Male	Yes	Yes	Yes	No	Yes	No	Normal Temperature	No	No	0	0	Yes	2015-05-15	Yes	Sensitive	Sensitive	Sensitive	Sensitive	Resistant	Sensitive	Sensitive	Sensitive	Sensitive	Sensitive	13
490	2015-05-15	Yes	7	Female	No	No	No	No	No	No	Normal Temperature	No	No	0	5	Yes	2015-05-15	No											culture negative
491	2015-05-15	Yes	13	Male	No	Yes	Yes	No	Yes	No	Normal Temperature	No	No	0	2	Yes	2015-05-15	Yes	Sensitive	Sensitive	Sensitive	Sensitive	Resistant	Sensitive	Sensitive	Sensitive	Sensitive	Sensitive	11A/11D
492	2015-05-18	Yes	23	Female	Yes	Yes	No	No	No	No	Normal Temperature	No	No	0	1	Yes	2015-05-18	Yes	Sensitive	Sensitive	Sensitive	Sensitive	Resistant	Sensitive	Sensitive	Sensitive	Sensitive	Sensitive	15B/15C
493	2015-05-18	Yes	10	Male	No	No	No	No	No	No	Normal Temperature	No	No	0	1	Yes	2015-05-18	Yes	Sensitive	Sensitive	Sensitive	Sensitive	Resistant	Sensitive	Sensitive	Sensitive	Sensitive	Sensitive	16F
494	2015-05-18	Yes	17	Male	Yes	No	Yes	No	No	No	Normal Temperature	yes	No	0	0	Yes	2015-05-18	Yes	Sensitive	Sensitive	Sensitive	Sensitive	Resistant	Sensitive	Sensitive	Sensitive	Sensitive	Sensitive	11A/11D
495	2015-05-18	Yes	15	Male	No	No	No	No	No	No	Normal Temperature	No	No	0	0	Yes	2015-05-18	Yes	Sensitive	Sensitive	Sensitive	Sensitive	Resistant	Sensitive	Sensitive	Sensitive	Sensitive	Sensitive	6A
496	2015-05-20	Yes	4	Male	No	No	No	No	No	No	Normal Temperature	No	No	0	1	Yes	2015-05-20	Yes	Sensitive	Sensitive	Sensitive	Sensitive	Resistant	Resistant	Sensitive	Sensitive	Sensitive	Sensitive	9N/9L
497	2015-05-20	Yes	8	Female	No	Yes	Yes	No	No	No	Normal Temperature	No	No	0	3	Yes	2015-05-20	No											culture negative
498	2015-05-20	Yes	22	Male	Yes	Yes	Yes	No	No	No	Normal Temperature	No	No	0	2	Yes	2015-05-20	No											culture negative
499	2015-05-20	Yes	16	Male	No	No	No	No	No	No	Normal Temperature	No	No	0	0	Yes	2015-05-20	Yes	Sensitive	Sensitive	Sensitive	Sensitive	Resistant	Sensitive	Sensitive	Sensitive	Sensitive	Sensitive	15B/15C
500	2015-05-21	Yes	11	Male	No	No	No	No	No	No	Normal Temperature	No	No	0	2	Yes	2015-05-21	No											culture negative
501	2015-05-21	Yes	15	Female	No	No	No	No	No	No	Normal Temperature	No	No	0	2	Yes	2015-05-21	No											culture negative
502	2015-05-21	Yes	16	Female	No	No	Yes	No	No	No	Normal Temperature	No	No	0	4	Yes	2015-05-21	Yes	Sensitive	Sensitive	Sensitive	Sensitive	Resistant	Resistant	Sensitive	Sensitive	Sensitive	Sensitive	6C
503	2015-05-21	Yes	13	Female	Yes	Yes	Yes	No	No	No	Normal Temperature	yes	No	0	2	Yes	2015-05-21	Yes	Sensitive	Sensitive	Sensitive	Sensitive	Resistant	Resistant	Sensitive	Sensitive	Sensitive	Sensitive	21
504	2015-05-22	Yes	5	Female	No	Yes	Yes	No	No	No	Normal Temperature	No	No	0	0	Yes	2015-05-22	Yes	Sensitive	Sensitive	Sensitive	Sensitive	Resistant	Sensitive	Sensitive	Sensitive	Sensitive	Sensitive	9V/9A
505	2015-05-22	Yes	10	Female	No	No	No	No	No	No	Normal Temperature	No	No	0	2	Yes	2015-05-22	Yes	Sensitive	Sensitive	Sensitive	Sensitive	Resistant	Sensitive	Sensitive	Sensitive	Sensitive	Sensitive	23F
506	2015-05-22	Yes	9	Female	No	No	No	No	No	No	Normal Temperature	No	No	0	3	Yes	2015-05-22	Yes	Sensitive	Sensitive	Sensitive	Sensitive	Sensitive	Sensitive	Sensitive	Sensitive	Sensitive	Sensitive	21
507	2015-05-26	Yes	5	Female	Yes	Yes	Yes	No	Yes	No	Normal Temperature	No	No	0	1	Yes	2015-05-26	Yes	Sensitive	Resistant	Sensitive	Sensitive	Resistant	Resistant	Sensitive	Sensitive	Sensitive	Sensitive	6D
508	2015-05-26	Yes	16	Male	No	No	No	No	No	No	Normal Temperature	No	No	0	0	Yes	2015-05-26	Yes	Resistant	Resistant	Sensitive	Sensitive	Resistant	Resistant	Sensitive	Sensitive	Sensitive	Sensitive	9V/9A
509	2015-05-26	Yes	16	Male	Yes	Yes	Yes	No	No	No	Normal Temperature	No	No	0	3	Yes	2015-05-26	Yes	Sensitive	Resistant	Sensitive	Sensitive	Resistant	Resistant	Sensitive	Sensitive	Sensitive	Sensitive	non-typeable
510	2015-05-27	Yes	10	Female	No	Yes	Yes	No	No	No	Normal Temperature	No	No	0	2	Yes	2015-05-27	Yes	Sensitive	Sensitive	Sensitive	Sensitive	Resistant	Sensitive	Sensitive	Sensitive	Sensitive	Sensitive	16F
511	2015-05-27	Yes	14	Female	No	No	Yes	No	No	No	Normal Temperature	yes	No	0	3	Yes	2015-05-27	Yes	Sensitive	Sensitive	Sensitive	Sensitive	Resistant	Sensitive	Sensitive	Sensitive	Sensitive	Sensitive	non-typeable
512	2015-05-27	Yes	19	Female	Yes	Yes	Yes	No	No	No	Normal Temperature	No	No	0	0	Yes	2015-05-27	Yes	Sensitive	Sensitive	Sensitive	Sensitive	Resistant	Sensitive	Sensitive	Sensitive	Sensitive	Sensitive	13
513	2015-05-27	Yes	5	Female	No	No	No	No	No	No	Normal Temperature	No	No	0	0	Yes	2015-05-27	Yes	Sensitive	Sensitive	Sensitive	Sensitive	Resistant	Sensitive	Sensitive	Sensitive	Sensitive	Sensitive	13
514	2015-05-28	Yes	17	Male	No	No	No	No	No	No	Normal Temperature	No	No	0	3	Yes	2015-05-28	Yes	Sensitive	Sensitive	Sensitive	Sensitive	Resistant	Sensitive	Sensitive	Sensitive	Sensitive	Sensitive	9N/9L
515	2015-05-28	Yes	9	Male	Yes	Yes	No	No	No	No	Hyperthermia	No	No	0	1	Yes	2015-05-28	Yes	Sensitive	Sensitive	Sensitive	Sensitive	Resistant	Resistant	Sensitive	Sensitive	Sensitive	Sensitive	13
516	2015-05-28	Yes	6	Male	Yes	Yes	Yes	No	No	No	Normal Temperature	No	No	0	1	Yes	2015-05-28	Yes	Sensitive	Sensitive	Sensitive	Sensitive	Resistant	Sensitive	Sensitive	Sensitive	Sensitive	Sensitive	16F
517	2015-05-28	Yes	4	Female	Yes	Yes	No	No	No	No	Normal Temperature	No	No	0	1	Yes	2015-05-28	Yes	Sensitive	Sensitive	Sensitive	Sensitive	Resistant	Sensitive	Sensitive	Sensitive	Sensitive	Sensitive	19F
518	2015-05-29	Yes	11	Male	No	No	No	No	No	No	Normal Temperature	No	No	0	1	Yes	2015-05-29	Yes	Sensitive	Resistant	Sensitive	Sensitive	Resistant	Resistant	Sensitive	Sensitive	Sensitive	Sensitive	19A
519	2015-05-29	Yes	7	Female	Yes	Yes	Yes	No	No	No	Normal Temperature	No	No	0	1	Yes	2015-05-29	Yes	Sensitive	Resistant	Sensitive	Sensitive	Resistant	Resistant	Sensitive	Sensitive	Sensitive	Sensitive	19A
520	2015-05-29	Yes	14	Male	Yes	No	Yes	Yes	No	No	Normal Temperature	No	No	0	2	Yes	2015-05-29	Yes	Sensitive	Sensitive	Sensitive	Sensitive	Resistant	Sensitive	Sensitive	Sensitive	Sensitive	Sensitive	6A
521	2015-05-29	Yes	5	Male	No	No	No	No	No	No	Normal Temperature	No	No	0	0	Yes	2015-05-29	Yes	Sensitive	Resistant	Sensitive	Sensitive	Resistant	Resistant	Sensitive	Sensitive	Sensitive	Sensitive	19A
522	2015-06-02	Yes	5	Female	Yes	Yes	Yes	Yes	Yes	Yes	Normal Temperature	No	No	0	1	Yes	2015-06-02	No											culture negative
523	2015-06-02	Yes	11	Male	No	Yes	No	No	No	No	Normal Temperature	No	No	0	0	Yes	2015-06-02	Yes	Sensitive	Sensitive	Sensitive	Sensitive	Resistant	Resistant	Sensitive	Sensitive	Sensitive	Sensitive	11A/11D
524	2015-06-02	Yes	7	Male	No	Yes	Yes	No	No	No	Normal Temperature	No	No	0	2	Yes	2015-06-02	No											culture negative
525	2015-06-02	Yes	10	Female	Yes	Yes	Yes	No	No	No	Normal Temperature	No	No	0	0	Yes	2015-06-02	Yes	Sensitive	Sensitive	Sensitive	Sensitive	Resistant	Resistant	Sensitive	Sensitive	Sensitive	Sensitive	6B
526	2015-06-03	Yes	11	Female	Yes	No	Yes	No	No	No	Normal Temperature	No	No	0	1	Yes	2015-06-03	No											culture negative
527	2015-06-03	Yes	20	Female	No	No	Yes	No	No	No	Normal Temperature	yes	No	0	0	Yes	2015-06-03	No											culture negative
528	2015-06-03	Yes	12	Male	No	No	No	No	No	No	Normal Temperature	No	No	0	3	Yes	2015-06-03	Yes	Sensitive	Sensitive	Sensitive	Sensitive	Resistant	Sensitive	Sensitive	Sensitive	Sensitive	Sensitive	9V/9A
529	2015-06-04	Yes	21	Female	No	No	No	No	No	No	Normal Temperature	No	No	0	2	Yes	2015-06-04	Yes	Sensitive	Sensitive	Sensitive	Sensitive	Sensitive	Sensitive	Sensitive	Sensitive	Sensitive	Sensitive	13
530	2015-06-04	Yes	15	Female	No	No	No	No	No	No	Normal Temperature	yes	No	0	0	Yes	2015-06-04	Yes	Sensitive	Sensitive	Sensitive	Sensitive	Resistant	Sensitive	Sensitive	Sensitive	Sensitive	Sensitive	35B
531	2015-06-04	Yes	20	Male	Yes	Yes	Yes	No	No	No	Normal Temperature	yes	No	0	2	Yes	2015-06-04	Yes	Sensitive	Sensitive	Sensitive	Sensitive	Resistant	Sensitive	Sensitive	Sensitive	Sensitive	Sensitive	15B/15C
532	2015-06-04	Yes	15	Male	No	No	No	No	No	No	Normal Temperature	No	No	0	0	Yes	2015-06-04	Yes	Sensitive	Resistant	Sensitive	Sensitive	Resistant	Resistant	Sensitive	Sensitive	Sensitive	Sensitive	19A
533	2015-06-05	Yes	3	Male	No	No	No	No	No	No	Normal Temperature	No	No	0	3	Yes	2015-06-05	Yes	Sensitive	Sensitive	Sensitive	Sensitive	Resistant	Sensitive	Sensitive	Sensitive	Sensitive	Sensitive	9V/9A
534	2015-06-05	Yes	3	Female	Yes	No	No	No	No	No	Normal Temperature	No	No	1	0	Yes	2015-06-05	Yes	Sensitive	Resistant	Sensitive	Sensitive	Resistant	Resistant	Sensitive	Sensitive	Sensitive	Sensitive	15B/15C
535	2015-06-05	Yes	16	Male	Yes	Yes	No	No	No	No	Normal Temperature	No	No	0	2	Yes	2015-06-05	Yes	Sensitive	Sensitive	Sensitive	Sensitive	Resistant	Sensitive	Sensitive	Sensitive	Sensitive	Sensitive	6A
536	2015-06-05	Yes	14	Female	Yes	Yes	Yes	No	No	No	Normal Temperature	No	No	0	2	Yes	2015-06-05	Yes	Sensitive	Sensitive	Sensitive	Sensitive	Resistant	Sensitive	Sensitive	Sensitive	Sensitive	Sensitive	9N/9L
537	2015-06-08	Yes	21	Female	Yes	Yes	Yes	Yes	No	No	Hyperthermia	No	No	0	4	Yes	2015-06-08	Yes	Sensitive	Resistant	Sensitive	Sensitive	Resistant	Resistant	Sensitive	Sensitive	Sensitive	Sensitive	non-typeable
538	2015-06-08	Yes	12	Female	Yes	Yes	Yes	No	No	No	Normal Temperature	No	No	0	4	Yes	2015-06-08	Yes	Sensitive	Sensitive	Sensitive	Sensitive	Resistant	Sensitive	Sensitive	Sensitive	Sensitive	Sensitive	9V/9A
540	2015-06-08	Yes	16	Male	No	No	No	No	No	No	Normal Temperature	No	No	0	0	Yes	2015-06-08	Yes	Sensitive	Sensitive	Sensitive	Sensitive	Resistant	Sensitive	Sensitive	Sensitive	Sensitive	Sensitive	11A/11D
541	2015-06-08	Yes	8	Male	No	No	No	No	No	No	Normal Temperature	No	No	0	2	Yes	2015-06-08	Yes	Sensitive	Sensitive	Sensitive	Sensitive	Resistant	Intermediate	Sensitive	Sensitive	Sensitive	Sensitive	13
542	2015-06-09	Yes	13	Female	Yes	No	Yes	No	No	No	Normal Temperature	No	No	0	1	Yes	2015-06-09	Yes	Sensitive	Sensitive	Sensitive	Sensitive	Resistant	Sensitive	Sensitive	Sensitive	Sensitive	Sensitive	18C/18F/18B/18A
543	2015-06-09	Yes	12	Male	No	No	Yes	No	No	No	Normal Temperature	No	No	0	0	Yes	2015-06-09	No											culture negative
544	2015-06-09	Yes	6	Male	No	No	Yes	No	No	No	Normal Temperature	No	No	0	1	Yes	2015-06-09	Yes	Sensitive	Sensitive	Sensitive	Sensitive	Resistant	Sensitive	Sensitive	Sensitive	Sensitive	Sensitive	15B/15C
545	2015-06-09	Yes	10	Female	No	Yes	Yes	No	No	No	Normal Temperature	No	No	1	1	Yes	2015-06-09	No											culture negative
546	2015-06-10	Yes	9	Male	No	No	No	No	No	No	Normal Temperature	No	No	0	1	Yes	2015-06-10	No											culture negative
547	2015-06-10	Yes	11	Female	No	No	No	No	No	No	Normal Temperature	No	No	0	0	Yes	2015-06-10	Yes	Sensitive	Sensitive	Sensitive	Sensitive	Intermediate	Sensitive	Sensitive	Sensitive	Sensitive	Sensitive	3
548	2015-06-10	Yes	15	Male	No	No	No	No	No	No	Normal Temperature	No	No	0	0	Yes	2015-06-10	Yes	Sensitive	Sensitive	Sensitive	Sensitive	Resistant	Sensitive	Sensitive	Sensitive	Sensitive	Sensitive	13
549	2015-06-10	Yes	3	Male	No	No	No	No	No	No	Normal Temperature	yes	No	0	0	Yes	2015-06-10	Yes	Sensitive	Sensitive	Sensitive	Sensitive	Sensitive	Sensitive	Sensitive	Sensitive	Sensitive	Sensitive	17F
550	2015-06-11	Yes	7	Male	No	Yes	Yes	No	No	No	Normal Temperature	No	No	0	3	Yes	2015-06-11	Yes	Sensitive	Sensitive	Sensitive	Sensitive	Resistant	Resistant	Sensitive	Sensitive	Sensitive	Sensitive	6D
551	2015-06-11	Yes	10	Male	Yes	No	No	No	No	No	Normal Temperature	No	No	0	2	Yes	2015-06-11	Yes	Sensitive	Resistant	Sensitive	Sensitive	Resistant	Resistant	Sensitive	Sensitive	Sensitive	Sensitive	14
552	2015-06-11	Yes	12	Male	Yes	Yes	Yes	Yes	No	No	Normal Temperature	No	No	0	6	Yes	2015-06-11	Yes	Sensitive	Sensitive	Sensitive	Sensitive	Resistant	Sensitive	Sensitive	Sensitive	Sensitive	Sensitive	10A
553	2015-06-15	Yes	8	Female	Yes	No	Yes	Yes	No	No	Normal Temperature	No	No	0	3	Yes	2015-06-15	No											culture negative
554	2015-06-15	Yes	5	Female	Yes	No	Yes	Yes	No	No	Normal Temperature	No	No	0	3	Yes	2015-06-15	Yes	Sensitive	Sensitive	Sensitive	Sensitive	Resistant	Intermediate	Sensitive	Sensitive	Sensitive	Sensitive	6B
555	2015-06-15	Yes	10	Male	Yes	Yes	Yes	Yes	Yes	Yes	Normal Temperature	No	No	1	2	Yes	2015-06-15	Yes	Sensitive	Sensitive	Sensitive	Sensitive	Resistant	Sensitive	Sensitive	Sensitive	Sensitive	Sensitive	9V/9A
556	2015-06-15	Yes	20	Male	Yes	Yes	No	No	No	No	Normal Temperature	yes	No	0	0	Yes	2015-06-15	Yes	Sensitive	Sensitive	Sensitive	Sensitive	Resistant	Sensitive	Sensitive	Sensitive	Sensitive	Sensitive	23F
557	2015-06-17	Yes	14	Male	Yes	No	Yes	No	No	No	Normal Temperature	No	No	0	1	Yes	2015-06-17	Yes	Sensitive	Sensitive	Sensitive	Sensitive	Resistant	Sensitive	Sensitive	Sensitive	Sensitive	Sensitive	15B/15C
558	2015-06-17	Yes	15	Female	No	No	No	No	No	No	Normal Temperature	No	No	0	1	Yes	2015-06-17	Yes	Sensitive	Sensitive	Sensitive	Sensitive	Resistant	Sensitive	Sensitive	Sensitive	Sensitive	Sensitive	38/25F/25A
559	2015-06-17	Yes	10	Male	Yes	Yes	Yes	No	No	No	Normal Temperature	No	No	2	2	Yes	2015-06-17	Yes	Sensitive	Sensitive	Sensitive	Sensitive	Resistant	Sensitive	Sensitive	Sensitive	Sensitive	Sensitive	35A/35C/42
560	2015-06-19	Yes	8	Female	Yes	No	Yes	No	No	No	Normal Temperature	No	No	0	1	Yes	2015-06-19	No											culture negative
561	2015-06-19	Yes	12	Male	Yes	Yes	Yes	No	No	No	Normal Temperature	No	No	0	1	Yes	2015-06-19	No											culture negative
562	2015-06-19	Yes	10	Female	Yes	No	Yes	No	No	No	Normal Temperature	No	No	0	1	Yes	2015-06-19	No											culture negative
563	2015-06-19	Yes	15	Female	No	No	Yes	No	No	No	Hyperthermia	yes	No	0	2	Yes	2015-06-19	No											culture negative
564	2015-06-20	Yes	20	Male	No	No	Yes	No	No	No	Normal Temperature	No	No	0	1	Yes	2015-06-20	No											culture negative
565	2015-06-20	Yes	22	Male	No	No	Yes	No	No	No	Normal Temperature	No	No	0	2	Yes	2015-06-20	Yes	Sensitive	Sensitive	Sensitive	Sensitive	Resistant	Resistant	Sensitive	Sensitive	Sensitive	Sensitive	10A
566	2015-06-20	Yes	19	Female	Yes	Yes	Yes	No	No	No	Normal Temperature	No	No	0	3	Yes	2015-06-20	Yes	Sensitive	Sensitive	Sensitive	Sensitive	Resistant	Intermediate	Sensitive	Sensitive	Sensitive	Sensitive	13
567	2015-06-20	Yes	17	Female	No	Yes	Yes	No	No	No	Normal Temperature	yes	No	0	0	Yes	2015-06-20	Yes	Sensitive	Sensitive	Sensitive	Sensitive	Resistant	Sensitive	Sensitive	Sensitive	Sensitive	Sensitive	13
568	2015-06-23	Yes	10	Male	No	No	No	No	No	No	Normal Temperature	No	No	0	0	Yes	2015-06-23	Yes	Sensitive	Sensitive	Sensitive	Sensitive	Resistant	Intermediate	Sensitive	Sensitive	Sensitive	Sensitive	17F
569	2015-06-23	Yes	23	Male	No	No	Yes	No	No	No	Normal Temperature	No	No	0	1	Yes	2015-06-23	No											culture negative
570	2015-06-23	Yes	12	Female	No	No	Yes	No	No	No	Normal Temperature	No	No	0	2	Yes	2015-06-23	Yes	Sensitive	Resistant	NA:If <=19 report on the basis of penicillin MIC	Sensitive	Resistant	Resistant	Sensitive	Sensitive	Sensitive	Sensitive	17F
571	2015-06-23	Yes	9	Female	No	No	No	No	No	No	Normal Temperature	No	No	0	0	Yes	2015-06-23	Yes	Sensitive	Sensitive	Sensitive	Sensitive	Resistant	Sensitive	Sensitive	Sensitive	Sensitive	Sensitive	17F
572	2015-06-24	Yes	7	Male	Yes	Yes	No	No	No	No	Normal Temperature	No	No	0	0	Yes	2015-06-24	Yes	Sensitive	Resistant	Sensitive	Sensitive	Resistant	Resistant	Sensitive	Sensitive	Sensitive	Sensitive	9V/9A
573	2015-06-24	Yes	8	Male	No	No	Yes	No	No	No	Normal Temperature	yes	No	0	3	Yes	2015-06-24	Yes	Sensitive	Sensitive	Sensitive	Sensitive	Resistant	Resistant	Sensitive	Sensitive	Sensitive	Sensitive	23F
574	2015-06-24	Yes	17	Male	No	No	No	No	No	No	Normal Temperature	No	No	0	1	Yes	2015-06-24	No											culture negative
575	2015-06-24	Yes	13	Male	No	No	Yes	No	No	No	Normal Temperature	No	No	0	0	Yes	2015-06-24	Yes	Sensitive	Sensitive	Sensitive	Sensitive	Resistant	Intermediate	Sensitive	Sensitive	Sensitive	Sensitive	38/25F/25A
576	2015-06-25	Yes	13	Female	Yes	Yes	Yes	No	No	No	Normal Temperature	yes	No	0	2	Yes	2015-06-25	Yes	Sensitive	Sensitive	NA:If <=19 report on the basis of penicillin MIC	Sensitive	Resistant	Sensitive	Sensitive	Sensitive	Sensitive	Sensitive	non-typeable
577	2015-06-25	Yes	19	Female	No	No	Yes	No	No	No	Normal Temperature	No	No	0	0	Yes	2015-06-25	Yes	Sensitive	Sensitive	Sensitive	Sensitive	Resistant	Sensitive	Sensitive	Sensitive	Sensitive	Sensitive	6A
578	2015-06-25	Yes	19	Male	Yes	Yes	No	No	No	No	Normal Temperature	yes	No	0	1	Yes	2015-06-25	Yes	Sensitive	Sensitive	Sensitive	Sensitive	Resistant	Sensitive	Sensitive	Sensitive	Sensitive	Sensitive	16F
579	2015-06-26	Yes	16	Female	Yes	Yes	Yes	Yes	No	No	Normal Temperature	yes	No	0	2	Yes	2015-06-26	Yes	Sensitive	Sensitive	Sensitive	Sensitive	Resistant	Resistant	Sensitive	Sensitive	Sensitive	Sensitive	10A
580	2015-06-26	Yes	12	Male	Yes	No	Yes	No	No	No	Normal Temperature	No	No	0	2	Yes	2015-06-26	Yes	Sensitive	Resistant	Sensitive	Sensitive	Resistant	Resistant	Sensitive	Sensitive	Sensitive	Sensitive	35B
581	2015-06-26	Yes	8	Male	No	No	No	No	No	No	Normal Temperature	No	No	0	0	Yes	2015-06-26	Yes	Sensitive	Sensitive	Sensitive	Sensitive	Intermediate	Sensitive	Sensitive	Sensitive	Sensitive	Sensitive	16F
582	2015-06-26	Yes	12	Female	No	No	Yes	No	No	No	Normal Temperature	No	No	0	1	Yes	2015-06-26	Yes	Sensitive	Sensitive	Sensitive	Sensitive	Resistant	Resistant	Sensitive	Sensitive	Sensitive	Sensitive	10A
583	2015-06-30	Yes	13	Male	No	Yes	Yes	No	No	No	Normal Temperature	yes	No	0	2	Yes	2015-06-30	No											culture negative
584	2015-06-30	Yes	9	Male	No	No	No	No	No	No	Normal Temperature	No	No	0	1	Yes	2015-06-30	Yes	Sensitive	Sensitive	Sensitive	Sensitive	Resistant	Intermediate	Sensitive	Sensitive	Sensitive	Sensitive	6A
585	2015-06-30	Yes	6	Female	No	No	Yes	No	No	No	Normal Temperature	No	No	0	5	Yes	2015-06-30	No											culture negative
586	2015-06-30	Yes	4	Female	No	Yes	No	No	No	No	Normal Temperature	No	No	0	0	Yes	2015-06-30	Yes	Sensitive	Intermediate	Sensitive	Sensitive	Resistant	Sensitive	Sensitive	Sensitive	Sensitive	Sensitive	10A
587	2015-07-01	Yes	18	Female	Yes	Yes	Yes	Yes	Yes	Yes	Normal Temperature	No	No	0	2	Yes	2015-07-01	Yes	Sensitive	Sensitive	Sensitive	Sensitive	Sensitive	Sensitive	Sensitive	Sensitive	Sensitive	Sensitive	non-typeable
588	2015-07-01	Yes	8	Male	Yes	Yes	Yes	No	No	No	Normal Temperature	No	No	0	2	Yes	2015-07-01	Yes	Sensitive	Sensitive	Sensitive	Intermediate	Resistant	Intermediate	Sensitive	Sensitive	Sensitive	Sensitive	11A/11D
589	2015-07-01	Yes	23	Male	Yes	No	Yes	No	No	No	Normal Temperature	No	No	0	1	Yes	2015-07-01	Yes	Sensitive	Resistant	Sensitive	Sensitive	Resistant	Resistant	Sensitive	Sensitive	Sensitive	Sensitive	18C/18F/18B/18A
590	2015-07-01	Yes	5	Male	Yes	Yes	Yes	Yes	Yes	Yes	Normal Temperature	No	Yes	1	3	Yes	2015-07-01	No											culture negative
591	2015-07-03	Yes	21	Male	No	No	Yes	No	No	No	Normal Temperature	yes	No	0	1	Yes	2015-07-03	Yes	Sensitive	Sensitive	Sensitive	Sensitive	Resistant	Sensitive	Sensitive	Sensitive	Sensitive	Sensitive	11A/11D
592	2015-07-03	Yes	14	Female	No	No	No	No	No	No	Normal Temperature	No	No	0	0	Yes	2015-07-03	Yes	Sensitive	Sensitive	Sensitive	Sensitive	Resistant	Sensitive	Sensitive	Sensitive	Sensitive	Sensitive	35B
593	2015-07-03	Yes	21	Male	No	No	No	No	No	No	Normal Temperature	yes	No	0	0	Yes	2015-07-03	Yes	Sensitive	Sensitive	Sensitive	Sensitive	Resistant	Sensitive	Sensitive	Sensitive	Sensitive	Sensitive	15F/15A
594	2015-07-03	Yes	5	Female	Yes	No	Yes	No	No	No	Normal Temperature	No	No	0	0	Yes	2015-07-03	Yes	Resistant	Resistant	Sensitive	Sensitive	Resistant	Resistant	Sensitive	Sensitive	Sensitive	Sensitive	17F
595	2015-07-04	Yes	7	Female	Yes	Yes	Yes	No	No	No	Normal Temperature	No	No	0	1	Yes	2015-07-04	No											culture negative
596	2015-07-04	Yes	11	Female	No	No	No	No	No	No	Normal Temperature	No	No	0	0	Yes	2015-07-04	No											culture negative
597	2015-07-04	Yes	16	Female	No	No	No	No	No	No	Normal Temperature	No	Yes	1	0	Yes	2015-07-04	No											culture negative
598	2015-07-08	Yes	22	Female	No	No	No	No	No	No	Normal Temperature	No	No	0	3	Yes	2015-07-08	No											culture negative
599	2015-07-08	Yes	18	Female	Yes	Yes	Yes	No	No	No	Normal Temperature	yes	No	0	4	Yes	2015-07-08	Yes	Resistant	Resistant	Sensitive	Sensitive	Resistant	Resistant	Sensitive	Sensitive	Sensitive	Sensitive	17F
600	2015-07-08	Yes	8	Male	No	No	No	No	No	No	Normal Temperature	No	No	0	0	Yes	2015-07-08	Yes	Sensitive	Sensitive	Sensitive	Sensitive	Resistant	Sensitive	Sensitive	Sensitive	Sensitive	Sensitive	15B/15C
601	2015-07-08	Yes	18	Female	No	No	No	No	No	No	Normal Temperature	yes	No	0	4	Yes	2015-07-08	Yes	Sensitive	Sensitive	Sensitive	Sensitive	Resistant	Sensitive	Sensitive	Sensitive	Sensitive	Sensitive	19F
602	2015-07-09	Yes	7	Female	Yes	No	Yes	No	No	No	Normal Temperature	No	No	0	2	Yes	2015-07-09	Yes	Sensitive	Sensitive	Sensitive	Sensitive	Resistant	Sensitive	Sensitive	Sensitive	Sensitive	Sensitive	9N/9L
603	2015-07-09	Yes	8	Female	Yes	Yes	Yes	No	No	No	Normal Temperature	No	No	0	3	Yes	2015-07-09	Yes	Sensitive	Sensitive	Sensitive	Sensitive	Resistant	Resistant	Sensitive	Sensitive	Sensitive	Sensitive	33F/33A/37
604	2015-07-09	Yes	11	Female	Yes	No	No	No	No	No	Normal Temperature	No	No	0	2	Yes	2015-07-09	Yes	Sensitive	Sensitive	Sensitive	Sensitive	Resistant	Sensitive	Sensitive	Sensitive	Sensitive	Sensitive	35A/35C/42
605	2015-07-09	Yes	9	Male	Yes	Yes	Yes	No	Yes	No	Normal Temperature	No	No	0	1	Yes	2015-07-09	Yes	Sensitive	Sensitive	Sensitive	Sensitive	Resistant	Intermediate	Sensitive	Sensitive	Sensitive	Sensitive	23B
606	2015-07-10	Yes	20	Female	Yes	No	Yes	No	No	No	Normal Temperature	yes	No	0	3	Yes	2015-07-10	Yes	Sensitive	Sensitive	Sensitive	Sensitive	Resistant	Sensitive	Sensitive	Sensitive	Sensitive	Sensitive	23B
607	2015-07-10	Yes	22	Male	Yes	Yes	Yes	Yes	No	No	Normal Temperature	No	No	0	3	Yes	2015-07-10	No											culture negative
608	2015-07-10	Yes	11	Male	Yes	Yes	Yes	Yes	Yes	Yes	Normal Temperature	No	No	0	1	Yes	2015-07-10	Yes	Sensitive	Sensitive	Sensitive	Sensitive	Resistant	Sensitive	Sensitive	Sensitive	Sensitive	Sensitive	non-typeable
609	2015-07-10	Yes	7	Male	Yes	Yes	Yes	No	No	No	Normal Temperature	No	No	0	2	Yes	2015-07-10	Yes	Sensitive	Sensitive	Sensitive	Sensitive	Resistant	Sensitive	Sensitive	Sensitive	Sensitive	Sensitive	non-typeable
610	2015-07-11	Yes	22	Female	Yes	Yes	Yes	No	No	No	Normal Temperature	No	No	0	2	Yes	2015-07-11	No											culture negative
611	2015-07-11	Yes	19	Female	No	No	Yes	No	No	No	Normal Temperature	yes	No	0	0	Yes	2015-07-11	No											culture negative
612	2015-07-11	Yes	5	Female	No	No	No	No	No	No	Normal Temperature	No	No	0	0	Yes	2015-07-11	Yes	Sensitive	Sensitive	Sensitive	Sensitive	Resistant	Sensitive	Sensitive	Sensitive	Sensitive	Sensitive	6A
613	2015-07-13	Yes	14	Male	Yes	No	Yes	No	No	No	Normal Temperature	No	No	0	2	Yes	2015-07-13	No											culture negative
614	2015-07-13	Yes	5	Female	Yes	Yes	Yes	Yes	No	No	Normal Temperature	No	No	0	2	Yes	2015-07-13	Yes	Sensitive	Resistant	Sensitive	Sensitive	Resistant	Resistant	Sensitive	Sensitive	Sensitive	Sensitive	35B
615	2015-07-13	Yes	17	Male	Yes	Yes	Yes	Yes	No	No	Normal Temperature	yes	No	0	4	Yes	2015-07-13	Yes	Sensitive	Sensitive	Sensitive	Sensitive	Resistant	Sensitive	Sensitive	Sensitive	Sensitive	Sensitive	6A
616	2015-07-14	Yes	5	Female	Yes	Yes	Yes	No	Yes	No	Normal Temperature	No	No	0	3	Yes	2015-07-14	Yes	Sensitive	Resistant	Sensitive	Sensitive	Resistant	Resistant	Sensitive	Sensitive	Sensitive	Sensitive	35B
617	2015-07-14	Yes	5	Female	Yes	Yes	Yes	No	Yes	No	Normal Temperature	yes	No	0	2	Yes	2015-07-14	Yes	Sensitive	Sensitive	Sensitive	Sensitive	Resistant	Sensitive	Sensitive	Sensitive	Sensitive	Sensitive	6A
618	2015-07-14	Yes	18	Male	No	No	Yes	No	No	No	Normal Temperature	yes	No	0	4	Yes	2015-07-14	No											culture negative
619	2015-07-14	Yes	17	Female	No	Yes	Yes	No	No	No	Normal Temperature	yes	No	0	3	Yes	2015-07-14	Yes	Sensitive	Sensitive	Sensitive	Sensitive	Resistant	Sensitive	Sensitive	Sensitive	Sensitive	Sensitive	6A
620	2015-07-15	Yes	13	Female	Yes	Yes	Yes	No	No	No	Normal Temperature	yes	No	0	3	Yes	2015-07-15	Yes	Sensitive	Sensitive	Sensitive	Sensitive	Resistant	Sensitive	Sensitive	Sensitive	Sensitive	Sensitive	34
621	2015-07-15	Yes	7	Male	Yes	Yes	Yes	No	Yes	No	Normal Temperature	No	No	0	0	Yes	2015-07-15	Yes	Sensitive	Resistant	Sensitive	Sensitive	Resistant	Resistant	Sensitive	Sensitive	Sensitive	Sensitive	19A
622	2015-07-15	Yes	19	Male	Yes	Yes	Yes	No	No	No	Normal Temperature	No	No	0	4	Yes	2015-07-15	Yes	Sensitive	Sensitive	Sensitive	Sensitive	Resistant	Sensitive	Sensitive	Sensitive	Sensitive	Sensitive	19F
623	2015-07-15	Yes	6	Female	Yes	Yes	No	No	No	No	Normal Temperature	No	No	0	0	Yes	2015-07-15	Yes	Sensitive	Resistant	Sensitive	Sensitive	Resistant	Resistant	Sensitive	Sensitive	Sensitive	Sensitive	19A
624	2015-07-16	Yes	7	Male	Yes	Yes	No	No	No	No	Normal Temperature	No	No	0	2	Yes	2015-07-16	Yes	Sensitive	Sensitive	Sensitive	Sensitive	Resistant	Sensitive	Sensitive	Sensitive	Sensitive	Sensitive	non-typeable
625	2015-07-16	Yes	12	Male	No	No	Yes	No	No	No	Normal Temperature	No	No	1	2	Yes	2015-07-16	No											culture negative
626	2015-07-16	Yes	18	Male	Yes	Yes	Yes	No	No	No	Normal Temperature	No	No	0	4	Yes	2015-07-16	No											culture negative
627	2015-07-16	Yes	14	Male	Yes	Yes	No	No	Yes	No	Normal Temperature	No	No	0	2	Yes	2015-07-16	Yes	Sensitive	Sensitive	Sensitive	Sensitive	Resistant	Sensitive	Sensitive	Sensitive	Sensitive	Sensitive	15F/15A
628	2015-07-22	Yes	19	Female	Yes	Yes	Yes	No	No	No	Normal Temperature	No	No	0	2	Yes	2015-07-22	Yes	Sensitive	Sensitive	Sensitive	Sensitive	Sensitive	Sensitive	Sensitive	Sensitive	Sensitive	Sensitive	6B
629	2015-07-22	Yes	14	Male	Yes	Yes	Yes	No	No	No	Normal Temperature	No	No	0	0	Yes	2015-07-22	Yes	Resistant	Sensitive	Sensitive	Sensitive	Sensitive	Resistant	Sensitive	Sensitive	Sensitive	Sensitive	8
630	2015-07-22	Yes	18	Female	Yes	No	No	No	No	No	Normal Temperature	No	No	0	1	Yes	2015-07-22	Yes	Sensitive	Sensitive	Sensitive	Sensitive	Resistant	Sensitive	Sensitive	Sensitive	Sensitive	Sensitive	23F
631	2015-07-23	Yes	11	Female	No	Yes	Yes	No	No	No	Normal Temperature	No	No	0	2	Yes	2015-07-23	Yes	Sensitive	Sensitive	Sensitive	Sensitive	Resistant	Sensitive	Sensitive	Sensitive	Sensitive	Sensitive	6A
632	2015-07-23	Yes	8	Female	Yes	No	Yes	No	No	No	Normal Temperature	No	No	0	4	Yes	2015-07-23	Yes	Sensitive	Sensitive	Sensitive	Sensitive	Resistant	Sensitive	Sensitive	Sensitive	Sensitive	Sensitive	6B
633	2015-07-23	Yes	9	Male	No	No	Yes	No	No	No	Normal Temperature	No	No	1	0	Yes	2015-07-23	Yes	Sensitive	Sensitive	Sensitive	Sensitive	Resistant	Sensitive	Sensitive	Sensitive	Sensitive	Sensitive	11A/11D
634	2015-07-23	Yes	7	Female	No	Yes	No	No	No	No	Normal Temperature	No	No	0	1	Yes	2015-07-23	Yes	Sensitive	Sensitive	Sensitive	Sensitive	Resistant	Sensitive	Sensitive	Sensitive	Sensitive	Sensitive	6B
635	2015-07-24	Yes	4	Male	No	No	No	No	No	No	Normal Temperature	yes	No	0	0	Yes	2015-07-24	No											culture negative
636	2015-07-24	Yes	11	Female	No	No	Yes	No	No	No	Normal Temperature	No	No	0	3	Yes	2015-07-24	Yes	Sensitive	Sensitive	Sensitive	Sensitive	Resistant	Sensitive	Sensitive	Sensitive	Sensitive	Sensitive	34
637	2015-07-24	Yes	7	Male	No	No	No	No	No	No	Normal Temperature	No	No	0	1	Yes	2015-07-24	No											culture negative
638	2015-07-24	Yes	6	Female	No	No	No	No	No	No	Normal Temperature	No	No	0	0	Yes	2015-07-24	No											culture negative
639	2015-07-25	Yes	18	Female	No	No	Yes	No	No	No	Normal Temperature	No	No	0	3	Yes	2015-07-25	No											culture negative
640	2015-07-25	Yes	15	Male	No	No	Yes	No	No	No	Normal Temperature	No	No	0	3	Yes	2015-07-25	Yes	Sensitive	Sensitive	Sensitive	Sensitive	Resistant	Sensitive	Sensitive	Sensitive	Sensitive	Sensitive	non-typeable
641	2015-07-25	Yes	22	Female	Yes	Yes	Yes	Yes	Yes	Yes	Normal Temperature	No	No	0	3	Yes	2015-07-25	Yes	Sensitive	Sensitive	Sensitive	Sensitive	Resistant	Sensitive	Sensitive	Sensitive	Sensitive	Sensitive	non-typeable
642	2015-07-25	Yes	16	Male	Yes	No	Yes	No	No	No	Normal Temperature	No	No	0	2	Yes	2015-07-25	No											culture negative
643	2015-07-30	Yes	9	Male	Yes	Yes	Yes	No	No	No	Normal Temperature	No	No	1	0	Yes	2015-07-30	Yes	Sensitive	Sensitive	Sensitive	Sensitive	Resistant	Sensitive	Sensitive	Sensitive	Sensitive	Sensitive	9V/9A
644	2015-07-30	Yes	19	Male	Yes	No	No	No	No	No	Normal Temperature	No	No	0	1	Yes	2015-07-30	Yes	Sensitive	Sensitive	Sensitive	Sensitive	Resistant	Resistant	Sensitive	Sensitive	Sensitive	Sensitive	21
645	2015-07-30	Yes	15	Male	Yes	No	Yes	No	No	No	Normal Temperature	yes	No	0	4	Yes	2015-07-30	Yes	Sensitive	Sensitive	Sensitive	Sensitive	Resistant	Resistant	Sensitive	Sensitive	Sensitive	Sensitive	10A
646	2015-07-30	Yes	13	Female	No	No	No	No	No	No	Normal Temperature	No	No	0	0	Yes	2015-07-30	Yes	Sensitive	Sensitive	Sensitive	Sensitive	Resistant	Sensitive	Sensitive	Sensitive	Sensitive	Sensitive	non-typeable
647	2015-07-31	Yes	21	Female	Yes	Yes	Yes	No	No	No	Normal Temperature	No	No	1	4	Yes	2015-07-31	Yes	Sensitive	Intermediate	Sensitive	Sensitive	Resistant	Resistant	Sensitive	Sensitive	Sensitive	Sensitive	19A
648	2015-07-31	Yes	9	Male	Yes	No	Yes	No	No	No	Normal Temperature	No	No	0	2	Yes	2015-07-31	No											culture negative
649	2015-07-31	Yes	3	Male	No	No	No	No	No	No	Normal Temperature	No	No	0	0	Yes	2015-07-31	Yes	Sensitive	Sensitive	Sensitive	Sensitive	Resistant	Resistant	Sensitive	Sensitive	Sensitive	Sensitive	6A
650	2015-07-31	Yes	22	Female	Yes	Yes	Yes	Yes	Yes	Yes	Normal Temperature	No	No	0	4	Yes	2015-07-31	Yes	Sensitive	Sensitive	Sensitive	Sensitive	Resistant	Sensitive	Sensitive	Sensitive	Sensitive	Sensitive	16F
651	2015-08-01	Yes	8	Male	Yes	No	Yes	No	No	No	Normal Temperature	No	No	0	1	Yes	2015-08-01	Yes	Sensitive	Sensitive	Sensitive	Sensitive	Resistant	Sensitive	Sensitive	Sensitive	Sensitive	Sensitive	19F
652	2015-08-01	Yes	7	Female	Yes	No	Yes	No	No	No	Normal Temperature	No	No	1	2	Yes	2015-08-01	Yes	Sensitive	Sensitive	Sensitive	Sensitive	Resistant	Intermediate	Sensitive	Sensitive	Sensitive	Sensitive	23F
653	2015-08-01	Yes	2	Male	Yes	Yes	No	Yes	Yes	No	Normal Temperature	yes	No	0	3	Yes	2015-08-01	No											culture negative
654	2015-08-01	Yes	18	Female	Yes	Yes	Yes	No	No	No	Normal Temperature	No	No	0	1	Yes	2015-08-01	Yes	Sensitive	Sensitive	Sensitive	Sensitive	Resistant	Resistant	Sensitive	Sensitive	Sensitive	Sensitive	24F/24A/24B
655	2015-08-04	Yes	8	Male	Yes	Yes	No	No	No	No	Normal Temperature	No	No	0	4	Yes	2015-08-04	Yes	Sensitive	Sensitive	Sensitive	Sensitive	Resistant	Sensitive	Sensitive	Sensitive	Sensitive	Sensitive	16F
656	2015-08-04	Yes	5	Male	Yes	Yes	Yes	No	Yes	No	Normal Temperature	No	No	0	3	Yes	2015-08-04	Yes	Sensitive	Resistant	Sensitive	Sensitive	Resistant	Resistant	Sensitive	Sensitive	Sensitive	Sensitive	35B
657	2015-08-04	Yes	3	Female	No	No	No	No	No	No	Normal Temperature	No	No	0	0	Yes	2015-08-04	Yes	Sensitive	Sensitive	Sensitive	Sensitive	Resistant	Resistant	Sensitive	Sensitive	Sensitive	Sensitive	10A
658	2015-08-04	Yes	17	Male	Yes	Yes	No	No	No	No	Normal Temperature	No	No	0	0	Yes	2015-08-04	Yes	Sensitive	Sensitive	Sensitive	Sensitive	Resistant	Sensitive	Sensitive	Sensitive	Sensitive	Sensitive	9V/9A
659	2015-08-05	Yes	7	Male	Yes	No	Yes	No	No	No	Normal Temperature	No	No	0	0	Yes	2015-08-05	Yes	Sensitive	Resistant	Sensitive	Sensitive	Resistant	Resistant	Sensitive	Sensitive	Sensitive	Sensitive	23F
660	2015-08-05	Yes	17	Female	No	No	Yes	No	No	No	Normal Temperature	No	No	0	1	Yes	2015-08-05	Yes	Sensitive	Resistant	Sensitive	Sensitive	Resistant	Resistant	Sensitive	Sensitive	Sensitive	Sensitive	15F/15A
661	2015-08-05	Yes	16	Female	Yes	Yes	Yes	No	No	No	Normal Temperature	No	No	0	5	Yes	2015-08-05	No											culture negative
662	2015-08-05	Yes	22	Female	Yes	No	Yes	No	No	No	Normal Temperature	No	No	0	1	Yes	2015-08-05	No											culture negative
663	2015-08-06	Yes	2	Female	No	No	No	No	No	No	Normal Temperature	No	No	0	0	Yes	2015-08-06	No											culture negative
664	2015-08-06	Yes	4	Male	No	No	No	No	No	No	Normal Temperature	No	No	0	0	Yes	2015-08-06	Yes	Sensitive	Sensitive	Sensitive	Sensitive	Resistant	Sensitive	Sensitive	Sensitive	Sensitive	Sensitive	23F
665	2015-08-06	Yes	5	Female	Yes	Yes	Yes	No	No	No	Normal Temperature	No	No	0	1	Yes	2015-08-06	Yes	Sensitive	Intermediate	Sensitive	Sensitive	Resistant	Sensitive	Sensitive	Sensitive	Sensitive	Sensitive	23F
666	2015-08-06	Yes	9	Female	No	No	No	No	No	No	Normal Temperature	No	No	0	4	Yes	2015-08-06	Yes	Sensitive	Sensitive	Sensitive	Sensitive	Resistant	Sensitive	Sensitive	Sensitive	Sensitive	Sensitive	35B
667	2015-08-07	Yes	13	Female	Yes	Yes	Yes	Yes	Yes	Yes	Normal Temperature	No	No	0	4	Yes	2015-08-07	Yes	Sensitive	Resistant	Sensitive	Sensitive	Resistant	Resistant	Sensitive	Sensitive	Sensitive	Sensitive	23F
668	2015-08-07	Yes	14	Male	Yes	Yes	Yes	Yes	Yes	Yes	Normal Temperature	No	No	0	2	Yes	2015-08-07	No											culture negative
669	2015-08-07	Yes	16	Female	No	No	No	No	No	No	Normal Temperature	No	No	0	0	Yes	2015-08-07	Yes	Sensitive	Sensitive	Sensitive	Sensitive	Resistant	Sensitive	Sensitive	Sensitive	Sensitive	Sensitive	15B/15C
670	2015-08-10	Yes	6	Male	Yes	Yes	Yes	No	No	No	Normal Temperature	No	No	0	3	Yes	2015-08-10	Yes	Sensitive	Resistant	Sensitive	Sensitive	Resistant	Resistant	Sensitive	Sensitive	Sensitive	Sensitive	19A
671	2015-08-10	Yes	6	Female	Yes	No	No	No	No	No	Normal Temperature	No	No	0	0	Yes	2015-08-10	Yes	Sensitive	Sensitive	Sensitive	Sensitive	Resistant	Sensitive	Sensitive	Sensitive	Sensitive	Sensitive	6A
672	2015-08-10	Yes	17	Female	Yes	Yes	Yes	No	No	No	Normal Temperature	No	No	0	3	Yes	2015-08-10	No											culture negative
673	2015-08-10	Yes	16	Female	Yes	Yes	Yes	Yes	Yes	Yes	Normal Temperature	yes	No	0	1	Yes	2015-08-10	Yes	Resistant	Resistant	Sensitive	Sensitive	Resistant	Resistant	Sensitive	Sensitive	Sensitive	Sensitive	7C/7B/40
674	2015-08-11	Yes	11	Male	Yes	Yes	Yes	No	Yes	No	Normal Temperature	No	No	0	5	Yes	2015-08-11	Yes	Sensitive	Sensitive	Sensitive	Sensitive	Resistant	Sensitive	Sensitive	Sensitive	Sensitive	Sensitive	16F
675	2015-08-11	Yes	12	Male	Yes	Yes	Yes	No	No	No	Normal Temperature	No	No	0	2	Yes	2015-08-11	Yes	Sensitive	Resistant	Sensitive	Sensitive	Resistant	Resistant	Sensitive	Sensitive	Sensitive	Sensitive	19F
676	2015-08-11	Yes	9	Male	No	No	No	No	No	No	Normal Temperature	No	No	1	0	Yes	2015-08-11	No											culture negative
677	2015-08-11	Yes	9	Male	No	No	No	No	No	No	Normal Temperature	No	No	0	5	Yes	2015-08-11	No											culture negative
678	2015-08-12	Yes	9	Female	Yes	No	Yes	No	No	No	Normal Temperature	No	No	0	0	Yes	2015-08-12	Yes	Sensitive	Resistant	Sensitive	Sensitive	Sensitive	Resistant	Sensitive	Sensitive	Sensitive	Sensitive	non-typeable
679	2015-08-12	Yes	4	Male	Yes	Yes	Yes	Yes	Yes	Yes	Normal Temperature	No	No	0	6	Yes	2015-08-12	Yes	Sensitive	Resistant	Sensitive	Sensitive	Resistant	Resistant	Sensitive	Sensitive	Sensitive	Sensitive	35B
680	2015-08-12	Yes	12	Male	Yes	No	Yes	No	No	No	Normal Temperature	No	No	0	1	Yes	2015-08-12	Yes	Sensitive	Sensitive	Sensitive	Sensitive	Resistant	Sensitive	Sensitive	Sensitive	Sensitive	Sensitive	non-typeable
681	2015-08-13	Yes	4	Male	No	No	Yes	No	No	No	Normal Temperature	No	No	0	2	Yes	2015-08-13	No											culture negative
682	2015-08-13	Yes	13	Male	No	No	Yes	No	No	No	Normal Temperature	yes	No	0	1	Yes	2015-08-13	No											culture negative
683	2015-08-13	Yes	16	Female	Yes	Yes	Yes	Yes	No	No	Normal Temperature	No	No	0	3	Yes	2015-08-13	Yes	Sensitive	Sensitive	Sensitive	Sensitive	Intermediate	Sensitive	Sensitive	Sensitive	Sensitive	Sensitive	6A
684	2015-08-13	Yes	12	Female	No	No	Yes	No	No	No	Normal Temperature	No	No	0	0	Yes	2015-08-13	Yes	Sensitive	Resistant	Sensitive	Sensitive	Resistant	Resistant	Sensitive	Sensitive	Sensitive	Sensitive	23F
685	2015-08-17	Yes	2	Female	Yes	No	Yes	No	No	No	Normal Temperature	No	No	0	0	Yes	2015-08-17	Yes	Sensitive	Sensitive	Sensitive	Sensitive	Resistant	Resistant	Sensitive	Sensitive	Sensitive	Sensitive	9N/9L
686	2015-08-17	Yes	16	Male	No	No	No	No	No	No	Normal Temperature	No	No	0	0	Yes	2015-08-17	Yes	Sensitive	Resistant	Sensitive	Sensitive	Resistant	Resistant	Sensitive	Sensitive	Sensitive	Sensitive	19A
687	2015-08-17	Yes	9	Male	Yes	No	Yes	No	No	No	Normal Temperature	No	No	0	2	Yes	2015-08-17	Yes	Sensitive	Sensitive	Sensitive	Sensitive	Resistant	Sensitive	Sensitive	Sensitive	Sensitive	Sensitive	6A
688	2015-08-17	Yes	8	Male	No	No	No	No	No	No	Normal Temperature	No	No	0	0	Yes	2015-08-17	Yes	Sensitive	Sensitive	Sensitive	Sensitive	Resistant	Intermediate	Sensitive	Sensitive	Sensitive	Sensitive	15B/15C
689	2015-08-18	Yes	4	Female	No	No	No	No	No	No	Normal Temperature	yes	No	0	1	Yes	2015-08-18	Yes	Sensitive	Intermediate	Sensitive	Sensitive	Intermediate	Sensitive	Sensitive	Sensitive	Sensitive	Sensitive	non-typeable
690	2015-08-18	Yes	11	Male	No	No	No	No	No	No	Normal Temperature	No	No	0	1	Yes	2015-08-18	Yes	Sensitive	Sensitive	Sensitive	Sensitive	Resistant	Sensitive	Sensitive	Sensitive	Sensitive	Sensitive	23B
691	2015-08-18	Yes	19	Female	No	No	No	No	No	No	Normal Temperature	yes	No	0	0	Yes	2015-08-18	Yes	Sensitive	Sensitive	Sensitive	Sensitive	Resistant	Sensitive	Sensitive	Sensitive	Sensitive	Sensitive	15B/15C
692	2015-08-18	Yes	4	Male	No	No	No	No	No	No	Normal Temperature	No	No	0	0	Yes	2015-08-18	Yes	Sensitive	Sensitive	Sensitive	Sensitive	Sensitive	Sensitive	Sensitive	Sensitive	Sensitive	Sensitive	23F
693	2015-08-19	Yes	22	Female	No	No	No	No	No	No	Normal Temperature	yes	No	0	0	Yes	2015-08-19	Yes	Sensitive	Sensitive	Sensitive	Sensitive	Resistant	Sensitive	Sensitive	Sensitive	Sensitive	Sensitive	15B/15C
694	2015-08-19	Yes	5	Female	No	No	No	No	No	No	Normal Temperature	No	No	0	0	Yes	2015-08-19	No											culture negative
695	2015-08-19	Yes	18	Female	No	No	No	No	No	No	Normal Temperature	yes	No	0	0	Yes	2015-08-19	No											culture negative
696	2015-08-19	Yes	15	Male	Yes	No	Yes	No	No	No	Normal Temperature	yes	No	0	0	Yes	2015-08-19	Yes	Sensitive	Sensitive	Sensitive	Sensitive	Resistant	Sensitive	Sensitive	Sensitive	Sensitive	Sensitive	11A/11D
697	2015-08-20	Yes	3	Male	Yes	No	Yes	No	No	No	Normal Temperature	No	No	0	1	Yes	2015-08-20	Yes	Sensitive	Sensitive	Sensitive	Sensitive	Resistant	Sensitive	Sensitive	Sensitive	Sensitive	Sensitive	38/25F/25A
698	2015-08-20	Yes	7	Female	Yes	No	No	No	No	No	Normal Temperature	No	No	0	1	Yes	2015-08-20	Yes	Sensitive	Sensitive	Sensitive	Sensitive	Resistant	Resistant	Sensitive	Sensitive	Sensitive	Sensitive	10A
699	2015-08-20	Yes	13	Female	No	No	No	No	No	No	Normal Temperature	No	No	0	1	Yes	2015-08-20	No											culture negative
700	2015-08-24	Yes	13	Female	No	No	Yes	No	No	No	Normal Temperature	yes	No	0	0	Yes	2015-08-24	No											culture negative
701	2015-08-24	Yes	20	Female	No	No	No	No	No	No	Normal Temperature	yes	No	0	0	Yes	2015-08-24	Yes	Sensitive	Sensitive	Sensitive	Sensitive	Resistant	Sensitive	Sensitive	Sensitive	Sensitive	Sensitive	6C
702	2015-08-24	Yes	22	Male	Yes	No	Yes	No	No	No	Normal Temperature	yes	No	0	0	Yes	2015-08-24	No											culture negative
703	2015-08-24	Yes	14	Male	No	No	Yes	No	No	No	Normal Temperature	No	No	0	0	Yes	2015-08-24	Yes	Sensitive	Sensitive	Sensitive	Sensitive	Resistant	Resistant	Sensitive	Sensitive	Sensitive	Sensitive	17F
704	2015-08-25	Yes	3	Male	Yes	No	Yes	No	No	No	Normal Temperature	No	No	0	2	Yes	2015-08-25	No											culture negative
705	2015-08-25	Yes	9	Male	Yes	No	Yes	No	No	No	Normal Temperature	No	No	0	3	Yes	2015-08-25	No											culture negative
706	2015-08-25	Yes	6	Male	No	No	No	No	No	No	Normal Temperature	No	No	0	2	Yes	2015-08-25	Yes	Sensitive	Sensitive	Sensitive	Sensitive	Resistant	Sensitive	Sensitive	Sensitive	Sensitive	Sensitive	23B
707	2015-08-25	Yes	17	Female	No	No	No	No	No	No	Normal Temperature	No	No	0	3	Yes	2015-08-25	Yes	Sensitive	Sensitive	Sensitive	Sensitive	Resistant	Sensitive	Sensitive	Sensitive	Sensitive	Sensitive	23B
708	2015-08-26	Yes	13	Male	No	No	No	No	No	No	Normal Temperature	No	No	0	1	Yes	2015-08-26	Yes	Sensitive	Sensitive	Sensitive	Sensitive	Resistant	Sensitive	Sensitive	Sensitive	Sensitive	Sensitive	11A/11D
709	2015-08-26	Yes	6	Female	No	No	No	No	No	No	Normal Temperature	No	No	0	1	Yes	2015-08-26	Yes	Sensitive	Sensitive	Sensitive	Sensitive	Resistant	Sensitive	Sensitive	Sensitive	Sensitive	Sensitive	11A/11D
710	2015-08-26	Yes	13	Female	No	No	No	No	No	No	Normal Temperature	yes	No	0	0	Yes	2015-08-26	Yes	Sensitive	Sensitive	Sensitive	Resistant	Resistant	Sensitive	Sensitive	Sensitive	Sensitive	Sensitive	33F/33A/37
711	2015-08-27	Yes	15	Female	Yes	Yes	Yes	No	Yes	No	Normal Temperature	No	No	0	1	Yes	2015-08-27	Yes	Sensitive	Sensitive	Sensitive	Sensitive	Resistant	Sensitive	Sensitive	Sensitive	Sensitive	Sensitive	10F/10C/33C
712	2015-08-27	Yes	8	Female	No	No	No	No	No	No	Normal Temperature	No	No	0	0	Yes	2015-08-27	Yes	Sensitive	Sensitive	Sensitive	Sensitive	Resistant	Sensitive	Sensitive	Sensitive	Sensitive	Sensitive	16F
713	2015-08-27	Yes	21	Female	Yes	Yes	Yes	Yes	Yes	No	Normal Temperature	No	No	0	2	Yes	2015-08-27	Yes	Sensitive	Resistant	Sensitive	Sensitive	Resistant	Resistant	Sensitive	Sensitive	Sensitive	Sensitive	19A
714	2015-08-27	Yes	7	Male	Yes	Yes	Yes	No	No	No	Normal Temperature	No	No	0	0	Yes	2015-08-27	Yes	Sensitive	Resistant	Sensitive	Sensitive	Resistant	Resistant	Sensitive	Sensitive	Sensitive	Sensitive	35B
715	2015-08-31	Yes	14	Male	No	Yes	Yes	No	No	No	Normal Temperature	No	No	0	3	Yes	2015-08-31	No											culture negative
716	2015-08-31	Yes	18	Female	No	No	No	No	No	No	Normal Temperature	No	No	0	0	Yes	2015-08-31	Yes	Sensitive	Sensitive	Sensitive	Sensitive	Resistant	Sensitive	Sensitive	Sensitive	Sensitive	Sensitive	23B
717	2015-08-31	Yes	8	Female	No	Yes	Yes	No	Yes	No	Normal Temperature	No	No	0	2	Yes	2015-08-31	Yes	Sensitive	Sensitive	Sensitive	Sensitive	Resistant	Sensitive	Sensitive	Sensitive	Sensitive	Sensitive	6A
718	2015-08-31	Yes	2	Female	No	No	Yes	No	No	No	Normal Temperature	No	No	0	0	Yes	2015-08-31	Yes	Sensitive	Sensitive	Sensitive	Sensitive	Resistant	Resistant	Sensitive	Sensitive	Sensitive	Sensitive	6B
719	2015-09-01	Yes	4	Male	Yes	No	Yes	No	No	No	Normal Temperature	No	No	0	0	Yes	2015-09-01	Yes	Sensitive	Sensitive	Sensitive	Sensitive	Resistant	Sensitive	Sensitive	Sensitive	Sensitive	Sensitive	13
720	2015-09-01	Yes	10	Female	No	No	No	No	No	No	Normal Temperature	No	No	0	0	Yes	2015-09-01	Yes	Sensitive	Sensitive	Sensitive	Sensitive	Resistant	Resistant	Sensitive	Sensitive	Sensitive	Sensitive	35F/47F
721	2015-09-01	Yes	15	Male	No	No	No	No	No	No	Normal Temperature	No	No	0	0	Yes	2015-09-01	Yes	Sensitive	Sensitive	Sensitive	Sensitive	Resistant	Resistant	Sensitive	Sensitive	Sensitive	Sensitive	35F/47F
722	2015-09-01	Yes	6	Female	No	No	Yes	No	No	No	Normal Temperature	No	No	0	0	Yes	2015-09-01	Yes	Sensitive	Sensitive	Sensitive	Sensitive	Resistant	Resistant	Sensitive	Sensitive	Sensitive	Sensitive	35F/47F
723	2015-09-02	Yes	8	Male	No	No	Yes	No	No	No	Normal Temperature	No	No	0	0	Yes	2015-09-02	Yes	Sensitive	Sensitive	Sensitive	Sensitive	Resistant	Sensitive	Sensitive	Sensitive	Sensitive	Sensitive	non-typeable
724	2015-09-02	Yes	5	Male	No	No	Yes	No	No	No	Normal Temperature	No	No	0	2	Yes	2015-09-02	Yes	Sensitive	Resistant	Sensitive	Sensitive	Resistant	Resistant	Sensitive	Sensitive	Sensitive	Sensitive	11A/11D
725	2015-09-02	Yes	2	Female	No	No	No	No	No	No	Normal Temperature	No	No	0	4	Yes	2015-09-02	No											culture negative
726	2015-09-02	Yes	17	Male	Yes	Yes	Yes	No	No	No	Normal Temperature	No	No	0	2	Yes	2015-09-02	Yes	Sensitive	Sensitive	Sensitive	Sensitive	Resistant	Sensitive	Sensitive	Sensitive	Sensitive	Sensitive	15F/15A
727	2015-09-03	Yes	3	Male	No	No	Yes	No	No	No	Normal Temperature	No	No	1	0	Yes	2015-09-03	Yes	Sensitive	Sensitive	Sensitive	Sensitive	Resistant	Sensitive	Sensitive	Sensitive	Sensitive	Sensitive	non-typeable
728	2015-09-03	Yes	4	Female	No	No	Yes	No	No	No	Normal Temperature	No	No	0	0	Yes	2015-09-03	Yes	Sensitive	Sensitive	Sensitive	Sensitive	Resistant	Sensitive	Sensitive	Sensitive	Sensitive	Sensitive	non-typeable
729	2015-09-03	Yes	19	Male	No	No	No	No	No	No	Normal Temperature	No	No	0	0	Yes	2015-09-03	Yes	Sensitive	Sensitive	Sensitive	Sensitive	Resistant	Sensitive	Sensitive	Sensitive	Sensitive	Sensitive	non-typeable
730	2015-09-08	Yes	13	Male	No	No	No	No	No	No	Normal Temperature	No	No	0	2	Yes	2015-09-08	Yes	Sensitive	Sensitive	Sensitive	Sensitive	Resistant	Sensitive	Sensitive	Sensitive	Sensitive	Sensitive	11A/11D
731	2015-09-08	Yes	5	Male	Yes	Yes	Yes	No	Yes	No	Normal Temperature	No	No	0	3	Yes	2015-09-08	Yes	Sensitive	Resistant	Sensitive	Sensitive	Resistant	Resistant	Sensitive	Sensitive	Sensitive	Sensitive	23F
732	2015-09-08	Yes	12	Female	No	No	No	No	No	No	Normal Temperature	No	No	0	0	Yes	2015-09-08	Yes	Sensitive	Sensitive	Sensitive	Sensitive	Resistant	Intermediate	Sensitive	Sensitive	Sensitive	Sensitive	23B
733	2015-09-08	Yes	7	Male	No	No	No	No	No	No	Normal Temperature	No	No	0	0	Yes	2015-09-08	Yes	Sensitive	Sensitive	Sensitive	Sensitive	Resistant	Sensitive	Sensitive	Sensitive	Sensitive	Sensitive	23F
734	2015-09-09	Yes	17	Female	No	No	No	No	No	No	Normal Temperature	yes	No	0	2	Yes	2015-09-09	Yes	Sensitive	Sensitive	Sensitive	Sensitive	Resistant	Resistant	Sensitive	Sensitive	Sensitive	Sensitive	non-typeable
735	2015-09-09	Yes	22	Female	No	No	Yes	No	No	No	Normal Temperature	No	No	0	1	Yes	2015-09-09	No											culture negative
736	2015-09-09	Yes	5	Male	Yes	Yes	Yes	No	Yes	No	Normal Temperature	No	No	0	0	Yes	2015-09-09	Yes	Sensitive	Sensitive	Sensitive	Sensitive	Sensitive	Sensitive	Sensitive	Sensitive	Sensitive	Sensitive	10F/10C/33C
737	2015-09-10	Yes	10	Male	Yes	No	Yes	No	No	No	Normal Temperature	No	No	0	2	Yes	2015-09-10	Yes	Sensitive	Sensitive	Sensitive	Sensitive	Resistant	Sensitive	Sensitive	Sensitive	Sensitive	Sensitive	38/25F/25A
738	2015-09-10	Yes	12	Male	No	No	No	No	No	No	Normal Temperature	No	No	0	2	Yes	2015-09-10	Yes	Sensitive	Sensitive	Sensitive	Sensitive	Resistant	Sensitive	Sensitive	Sensitive	Sensitive	Sensitive	16F
739	2015-09-10	Yes	3	Female	No	No	No	No	No	No	Normal Temperature	No	No	0	0	Yes	2015-09-10	Yes	Sensitive	Sensitive	Sensitive	Sensitive	Sensitive	Sensitive	Sensitive	Sensitive	Sensitive	Sensitive	21
740	2015-09-10	Yes	1	Female	Yes	Yes	Yes	No	No	No	Normal Temperature	No	No	0	1	Yes	2015-09-10	No											culture negative
741	2015-09-11	Yes	2	Male	Yes	No	No	No	Yes	No	Normal Temperature	No	No	0	0	Yes	2015-09-11	Yes	Sensitive	Sensitive	Sensitive	Sensitive	Resistant	Sensitive	Sensitive	Sensitive	Sensitive	Sensitive	34
742	2015-09-11	Yes	17	Male	No	Yes	Yes	No	No	No	Normal Temperature	No	No	0	4	Yes	2015-09-11	No											culture negative
743	2015-09-11	Yes	21	Male	No	No	Yes	No	No	No	Normal Temperature	No	No	0	0	Yes	2015-09-11	No											culture negative
744	2015-09-11	Yes	8	Male	No	Yes	No	No	No	No	Normal Temperature	No	No	0	2	Yes	2015-09-11	Yes	Sensitive	Sensitive	Sensitive	Sensitive	Resistant	Sensitive	Sensitive	Sensitive	Sensitive	Sensitive	23F
745	2015-09-14	Yes	17	Male	Yes	Yes	Yes	No	Yes	No	Normal Temperature	No	No	0	5	Yes	2015-09-14	Yes	Sensitive	Sensitive	Sensitive	Sensitive	Resistant	Sensitive	Sensitive	Sensitive	Sensitive	Sensitive	13
746	2015-09-14	Yes	16	Female	No	No	No	No	No	No	Normal Temperature	No	No	0	3	Yes	2015-09-14	No											culture negative
747	2015-09-14	Yes	20	Female	No	No	No	No	No	No	Normal Temperature	No	Yes	0	0	Yes	2015-09-14	No											culture negative
748	2015-09-14	Yes	5	Male	Yes	No	No	No	No	No	Normal Temperature	No	No	0	0	Yes	2015-09-14	Yes	Sensitive	Resistant	Sensitive	Sensitive	Resistant	Resistant	Sensitive	Sensitive	Sensitive	Sensitive	18C/18F/18B/18A
749	2015-09-15	Yes	23	Male	No	No	No	No	No	No	Normal Temperature	yes	No	0	0	Yes	2015-09-15	No											culture negative
750	2015-09-15	Yes	5	Female	No	No	No	No	No	No	Normal Temperature	No	No	0	0	Yes	2015-09-15	No											culture negative
751	2015-09-15	Yes	21	Female	No	No	No	No	No	No	Normal Temperature	No	No	0	2	Yes	2015-09-15	No											culture negative
752	2015-09-15	Yes	8	Female	Yes	Yes	Yes	No	No	No	Normal Temperature	No	No	0	3	Yes	2015-09-15	Yes	Sensitive	Sensitive	Sensitive	Sensitive	Resistant	Sensitive	Sensitive	Sensitive	Sensitive	Sensitive	non-typeable
753	2015-09-16	Yes	5	Male	Yes	Yes	No	No	No	No	Normal Temperature	No	No	0	2	Yes	2015-09-16	Yes	Sensitive	Sensitive	Sensitive	Sensitive	Resistant	Sensitive	Sensitive	Sensitive	Sensitive	Sensitive	19F
754	2015-09-16	Yes	6	Male	No	No	No	No	No	No	Normal Temperature	No	No	0	0	Yes	2015-09-16	Yes	Sensitive	Resistant	Sensitive	Sensitive	Resistant	Resistant	Sensitive	Sensitive	Sensitive	Sensitive	33F/33A/37
755	2015-09-16	Yes	22	Male	Yes	Yes	Yes	No	Yes	Yes	Normal Temperature	No	No	0	3	Yes	2015-09-16	Yes	Sensitive	Sensitive	Sensitive	Sensitive	Resistant	Sensitive	Sensitive	Sensitive	Sensitive	Sensitive	19F
756	2015-09-16	Yes	14	Female	Yes	Yes	Yes	No	Yes	No	Normal Temperature	yes	No	0	3	Yes	2015-09-16	Yes	Sensitive	Sensitive	Sensitive	Sensitive	Resistant	Sensitive	Sensitive	Sensitive	Sensitive	Sensitive	19F
757	2015-09-17	Yes	12	Male	Yes	No	Yes	No	No	No	Normal Temperature	No	No	0	2	Yes	2015-09-17	Yes	Sensitive	Resistant	Sensitive	Sensitive	Resistant	Resistant	Sensitive	Sensitive	Sensitive	Sensitive	34
758	2015-09-17	Yes	12	Female	Yes	Yes	Yes	No	No	No	Normal Temperature	No	No	0	1	Yes	2015-09-17	Yes	Sensitive	Resistant	Sensitive	Sensitive	Resistant	Resistant	Sensitive	Sensitive	Sensitive	Sensitive	19A
759	2015-09-17	Yes	13	Male	No	No	No	No	No	No	Normal Temperature	No	No	0	0	Yes	2015-09-17	No											culture negative
760	2015-09-21	Yes	20	Male	No	No	No	No	No	No	Normal Temperature	No	No	0	0	Yes	2015-09-21	Yes	Sensitive	Sensitive	Sensitive	Sensitive	Resistant	Sensitive	Sensitive	Sensitive	Sensitive	Sensitive	15B/15C
761	2015-09-21	Yes	11	Male	No	No	No	No	No	No	Normal Temperature	No	No	0	0	Yes	2015-09-21	Yes	Sensitive	Sensitive	Sensitive	Sensitive	Resistant	Sensitive	Sensitive	Sensitive	Sensitive	Sensitive	15B/15C
762	2015-09-21	Yes	3	Female	No	No	No	No	No	No	Normal Temperature	No	No	0	4	Yes	2015-09-21	Yes	Sensitive	Sensitive	Sensitive	Sensitive	Resistant	Sensitive	Sensitive	Sensitive	Sensitive	Sensitive	15B/15C
763	2015-09-21	Yes	23	Female	No	No	No	No	No	No	Normal Temperature	No	No	0	4	Yes	2015-09-21	Yes	Sensitive	Sensitive	Sensitive	Sensitive	Resistant	Sensitive	Sensitive	Sensitive	Sensitive	Sensitive	9V/9A
764	2015-09-22	Yes	3	Male	Yes	No	Yes	No	No	No	Normal Temperature	No	No	0	0	Yes	2015-09-22	Yes	Resistant	Sensitive	Sensitive	Sensitive	Resistant	Resistant	Sensitive	Sensitive	Sensitive	Sensitive	14
765	2015-09-22	Yes	10	Female	Yes	No	No	No	No	No	Normal Temperature	No	No	0	0	Yes	2015-09-22	Yes	Sensitive	Sensitive	Sensitive	Sensitive	Sensitive	Sensitive	Sensitive	Sensitive	Sensitive	Sensitive	22F/22A
766	2015-09-22	Yes	6	Female	Yes	Yes	Yes	No	No	No	Normal Temperature	No	No	0	0	Yes	2015-09-22	Yes	Sensitive	Sensitive	Sensitive	Sensitive	Resistant	Sensitive	Sensitive	Sensitive	Sensitive	Sensitive	23B
767	2015-09-22	Yes	8	Female	No	No	No	No	No	No	Normal Temperature	No	No	1	0	Yes	2015-09-22	Yes	Sensitive	Sensitive	Sensitive	Sensitive	Resistant	Sensitive	Sensitive	Sensitive	Sensitive	Sensitive	23B
768	2015-09-23	Yes	6	Female	No	No	No	No	No	No	Normal Temperature	No	No	0	0	Yes	2015-09-23	No											culture negative
769	2015-09-23	Yes	21	Female	No	No	No	No	No	No	Normal Temperature	No	No	0	2	Yes	2015-09-23	Yes	Sensitive	Sensitive	Sensitive	Sensitive	Resistant	Sensitive	Sensitive	Sensitive	Sensitive	Sensitive	10A
770	2015-09-23	Yes	10	Female	No	No	Yes	No	No	No	Normal Temperature	No	No	0	2	Yes	2015-09-23	Yes	Sensitive	Sensitive	Sensitive	Sensitive	Resistant	Sensitive	Sensitive	Sensitive	Sensitive	Sensitive	13
771	2015-09-30	Yes	5	Male	No	No	No	No	No	No	Normal Temperature	No	No	0	0	Yes	2015-09-30	No											culture negative
772	2015-09-30	Yes	15	Female	Yes	No	No	No	No	No	Normal Temperature	No	No	0	0	Yes	2015-09-30	No											culture negative
773	2015-09-30	Yes	12	Male	Yes	Yes	Yes	No	No	No	Normal Temperature	No	No	0	1	Yes	2015-09-30	Yes	Sensitive	Sensitive	Sensitive	Sensitive	Resistant	Sensitive	Sensitive	Sensitive	Sensitive	Sensitive	1
774	2015-10-01	Yes	8	Female	Yes	Yes	Yes	No	No	No	Normal Temperature	No	No	0	1	Yes	2015-10-01	Yes	Sensitive	Resistant	Sensitive	Sensitive	Resistant	Resistant	Sensitive	Sensitive	Sensitive	Sensitive	18C/18F/18B/18A
775	2015-10-01	Yes	20	Male	Yes	Yes	Yes	No	No	No	Normal Temperature	No	No	0	4	Yes	2015-10-01	No											culture negative
776	2015-10-01	Yes	3	Male	No	No	Yes	No	No	No	Normal Temperature	No	No	0	3	Yes	2015-10-01	No											culture negative
777	2015-10-01	Yes	3	Female	Yes	Yes	No	No	No	No	Normal Temperature	yes	No	0	1	Yes	2015-10-01	Yes	Sensitive	Sensitive	Sensitive	Sensitive	Sensitive	Sensitive	Sensitive	Sensitive	Sensitive	Sensitive	6B
778	2015-10-02	Yes	8	Male	Yes	Yes	Yes	No	No	No	Normal Temperature	No	No	0	2	Yes	2015-10-02	Yes	Sensitive	Sensitive	Sensitive	Sensitive	Resistant	Sensitive	Sensitive	Sensitive	Sensitive	Sensitive	6A
779	2015-10-02	Yes	11	Female	Yes	Yes	Yes	No	No	No	Normal Temperature	No	No	0	0	Yes	2015-10-02	Yes	Sensitive	Sensitive	Sensitive	Sensitive	Resistant	Sensitive	Sensitive	Sensitive	Sensitive	Sensitive	11A/11D
780	2015-10-02	Yes	17	Male	Yes	Yes	Yes	No	No	No	Normal Temperature	No	No	0	5	Yes	2015-10-02	No											culture negative
781	2015-10-02	Yes	13	Female	Yes	No	No	No	No	No	Normal Temperature	No	No	0	1	Yes	2015-10-02	Yes	Sensitive	Sensitive	Sensitive	Sensitive	Resistant	Sensitive	Sensitive	Sensitive	Sensitive	Sensitive	6A
782	2015-10-03	Yes	12	Male	Yes	Yes	Yes	No	No	No	Normal Temperature	No	No	0	2	Yes	2015-10-03	Yes	Sensitive	Sensitive	Sensitive	Sensitive	Resistant	Sensitive	Sensitive	Sensitive	Sensitive	Sensitive	6A
783	2015-10-03	Yes	20	Female	Yes	No	Yes	No	No	No	Normal Temperature	yes	No	0	5	Yes	2015-10-03	Yes	Sensitive	Sensitive	Sensitive	Sensitive	Resistant	Sensitive	Sensitive	Sensitive	Sensitive	Sensitive	11A/11D
784	2015-10-03	Yes	21	Female	No	No	No	No	No	No	Normal Temperature	yes	No	0	0	Yes	2015-10-03	No											culture negative
785	2015-10-03	Yes	10	Female	No	Yes	Yes	No	No	No	Normal Temperature	No	No	0	2	Yes	2015-10-03	No											culture negative
786	2015-10-05	Yes	5	Male	Yes	No	Yes	No	No	No	Normal Temperature	No	No	0	1	Yes	2015-10-05	Yes	Sensitive	Sensitive	Sensitive	Sensitive	Intermediate	Sensitive	Sensitive	Sensitive	Sensitive	Sensitive	20
787	2015-10-05	Yes	5	Male	Yes	Yes	Yes	No	No	No	Normal Temperature	No	No	0	0	Yes	2015-10-05	Yes	Sensitive	Sensitive	Sensitive	Sensitive	Resistant	Sensitive	Sensitive	Sensitive	Sensitive	Sensitive	24F/24A/24B
788	2015-10-05	Yes	12	Female	Yes	Yes	Yes	No	No	No	Normal Temperature	No	No	0	2	Yes	2015-10-05	Yes	Sensitive	Sensitive	Sensitive	Sensitive	Resistant	Sensitive	Sensitive	Sensitive	Sensitive	Sensitive	10F/10C/33C
789	2015-10-06	Yes	6	Male	No	No	Yes	No	No	No	Normal Temperature	No	No	0	2	Yes	2015-10-06	No											culture negative
790	2015-10-06	Yes	13	Male	No	No	No	No	No	No	Normal Temperature	No	No	0	0	Yes	2015-10-06	Yes	Sensitive	Sensitive	Sensitive	Sensitive	Resistant	Sensitive	Sensitive	Sensitive	Sensitive	Sensitive	23B
791	2015-10-06	Yes	20	Female	Yes	Yes	Yes	No	No	No	Normal Temperature	No	No	0	2	Yes	2015-10-06	No											culture negative
792	2015-10-06	Yes	15	Female	Yes	Yes	Yes	No	No	No	Normal Temperature	No	No	0	0	Yes	2015-10-06	Yes	Sensitive	Resistant	Sensitive	Sensitive	Resistant	Resistant	Sensitive	Sensitive	Sensitive	Sensitive	11A/11D
793	2015-10-06	Yes	19	Female	No	Yes	No	No	No	No	Normal Temperature	No	No	0	0	Yes	2015-10-06	Yes	Sensitive	Sensitive	Sensitive	Sensitive	Resistant	Resistant	Sensitive	Sensitive	Sensitive	Sensitive	6B
794	2015-10-07	Yes	4	Male	Yes	Yes	Yes	No	No	No	Normal Temperature	No	No	0	1	Yes	2015-10-07	No											culture negative
795	2015-10-07	Yes	3	Male	Yes	Yes	Yes	No	No	No	Normal Temperature	No	No	0	1	Yes	2015-10-07	No											culture negative
796	2015-10-07	Yes	10	Female	Yes	Yes	Yes	No	No	No	Normal Temperature	No	No	0	1	Yes	2015-10-07	No											culture negative
797	2015-10-07	Yes	4	Male	Yes	Yes	Yes	No	No	No	Normal Temperature	No	No	0	0	Yes	2015-10-07	Yes	Sensitive	Sensitive	Sensitive	Sensitive	Sensitive	Sensitive	Sensitive	Sensitive	Sensitive	Sensitive	10A
798	2015-10-08	Yes	15	Female	Yes	No	No	No	No	No	Normal Temperature	No	No	0	1	Yes	2015-10-08	Yes	Sensitive	Resistant	Sensitive	Sensitive	Resistant	Resistant	Sensitive	Sensitive	Sensitive	Sensitive	34
799	2015-10-08	Yes	12	Female	No	No	No	No	No	No	Normal Temperature	No	No	0	2	Yes	2015-10-08	No											culture negative
800	2015-10-08	Yes	12	Male	Yes	Yes	Yes	No	No	No	Normal Temperature	No	No	0	2	Yes	2015-10-08	Yes	Sensitive	Sensitive	Sensitive	Sensitive	Resistant	Resistant	Sensitive	Sensitive	Sensitive	Sensitive	10A
801	2015-10-12	Yes	3	Female	No	No	No	No	No	No	Normal Temperature	No	No	0	0	Yes	2015-10-12	Yes	Sensitive	Sensitive	Sensitive	Sensitive	Resistant	Sensitive	Sensitive	Sensitive	Sensitive	Sensitive	35B
802	2015-10-12	Yes	14	Female	No	No	No	No	No	No	Normal Temperature	No	No	0	0	Yes	2015-10-12	No											culture negative
803	2015-10-12	Yes	12	Female	No	No	Yes	No	No	No	Normal Temperature	No	No	0	1	Yes	2015-10-12	Yes	Sensitive	Resistant	Sensitive	Sensitive	Resistant	Resistant	Sensitive	Sensitive	Sensitive	Sensitive	14
804	2015-10-13	Yes	11	Male	Yes	Yes	Yes	No	Yes	No	Normal Temperature	No	No	1	2	Yes	2015-10-13	Yes	Sensitive	Resistant	Sensitive	Sensitive	Resistant	Resistant	Sensitive	Sensitive	Sensitive	Sensitive	34
805	2015-10-13	Yes	17	Female	Yes	Yes	Yes	No	No	No	Normal Temperature	No	No	0	3	Yes	2015-10-13	Yes	Sensitive	Sensitive	Sensitive	Sensitive	Resistant	Sensitive	Sensitive	Sensitive	Sensitive	Sensitive	15B/15C
806	2015-10-13	Yes	8	Male	No	No	No	No	No	No	Normal Temperature	No	No	0	5	Yes	2015-10-13	Yes	Sensitive	Sensitive	Sensitive	Sensitive	Resistant	Sensitive	Sensitive	Sensitive	Sensitive	Sensitive	15B/15C
807	2015-10-13	Yes	22	Male	No	No	No	No	No	No	Normal Temperature	No	No	0	3	Yes	2015-10-13	Yes	Sensitive	Sensitive	Sensitive	Sensitive	Resistant	Sensitive	Sensitive	Sensitive	Sensitive	Sensitive	non-typeable
808	2015-10-14	Yes	10	Male	Yes	Yes	Yes	No	No	No	Normal Temperature	No	No	0	1	Yes	2015-10-14	Yes	Sensitive	Sensitive	Sensitive	Sensitive	Resistant	Resistant	Sensitive	Sensitive	Sensitive	Sensitive	10A
809	2015-10-14	Yes	7	Female	Yes	No	No	No	No	No	Normal Temperature	No	No	0	2	Yes	2015-10-14	Yes	Sensitive	Sensitive	Sensitive	Sensitive	Intermediate	Sensitive	Sensitive	Sensitive	Sensitive	Sensitive	6A
810	2015-10-14	Yes	13	Female	No	No	Yes	No	No	No	Normal Temperature	No	No	0	4	Yes	2015-10-14	Yes	Sensitive	Sensitive	Sensitive	Sensitive	Resistant	Sensitive	Sensitive	Sensitive	Sensitive	Sensitive	23B
811	2015-10-14	Yes	4	Male	No	Yes	Yes	No	No	No	Normal Temperature	No	No	0	2	Yes	2015-10-14	Yes	Sensitive	Sensitive	Sensitive	Sensitive	Resistant	Resistant	Sensitive	Sensitive	Sensitive	Sensitive	6D
812	2015-10-14	Yes	16	Male	Yes	No	No	No	No	No	Normal Temperature	No	No	0	0	Yes	2015-10-14	Yes	Sensitive	Sensitive	Sensitive	Sensitive	Resistant	Resistant	Sensitive	Sensitive	Sensitive	Sensitive	7C/7B/40
813	2015-10-15	Yes	10	Male	No	No	No	No	No	No	Normal Temperature	No	No	0	0	Yes	2015-10-15	No											culture negative
814	2015-10-15	Yes	10	Female	No	No	No	No	No	No	Normal Temperature	No	No	0	0	Yes	2015-10-15	Yes	Sensitive	Sensitive	Sensitive	Sensitive	Resistant	Sensitive	Sensitive	Sensitive	Sensitive	Sensitive	23B
815	2015-10-15	Yes	23	Female	No	No	No	No	No	No	Normal Temperature	No	No	0	0	Yes	2015-10-15	Yes	Sensitive	Sensitive	Sensitive	Sensitive	Resistant	Sensitive	Sensitive	Sensitive	Sensitive	Sensitive	6B
816	2015-10-19	Yes	11	Female	Yes	Yes	Yes	No	Yes	No	Normal Temperature	No	No	0	0	Yes	2015-10-19	No											culture negative
817	2015-10-19	Yes	10	Male	No	No	Yes	No	No	No	Normal Temperature	No	No	0	0	Yes	2015-10-19	No											culture negative
818	2015-10-19	Yes	21	Female	No	No	No	No	No	No	Normal Temperature	No	No	0	0	Yes	2015-10-19	Yes	Sensitive	Sensitive	Sensitive	Sensitive	Resistant	Resistant	Sensitive	Sensitive	Sensitive	Sensitive	non-typeable
819	2015-10-19	Yes	15	Female	Yes	Yes	Yes	No	Yes	No	Normal Temperature	No	No	0	2	Yes	2015-10-19	No											culture negative
820	2015-10-20	Yes	6	Male	Yes	No	Yes	No	No	No	Normal Temperature	No	No	0	0	Yes	2015-10-20	Yes	Sensitive	Resistant	Sensitive	Sensitive	Resistant	Sensitive	Sensitive	Sensitive	Sensitive	Sensitive	non-typeable
821	2015-10-20	Yes	6	Male	Yes	No	No	No	No	No	Normal Temperature	No	No	0	0	Yes	2015-10-20	Yes	Sensitive	Resistant	Sensitive	Sensitive	Resistant	Resistant	Sensitive	Sensitive	Sensitive	Sensitive	non-typeable
822	2015-10-20	Yes	5	Female	Yes	Yes	Yes	No	No	No	Normal Temperature	No	No	0	0	Yes	2015-10-20	Yes	Sensitive	Sensitive	Sensitive	Sensitive	Sensitive	Sensitive	Sensitive	Sensitive	Sensitive	Sensitive	22F/22A
823	2015-10-20	Yes	8	Male	No	No	Yes	No	No	No	Normal Temperature	No	No	0	1	Yes	2015-10-20	Yes	Sensitive	Resistant	Sensitive	Sensitive	Resistant	Resistant	Sensitive	Sensitive	Sensitive	Sensitive	10F/10C/33C
824	2015-10-21	Yes	5	Male	No	Yes	Yes	No	No	No	Normal Temperature	No	No	0	0	Yes	2015-10-21	Yes	Sensitive	Resistant	Sensitive	Sensitive	Resistant	Resistant	Sensitive	Sensitive	Sensitive	Sensitive	18C/18F/18B/18A
825	2015-10-21	Yes	20	Male	Yes	No	No	No	No	No	Normal Temperature	No	No	0	0	Yes	2015-10-21	Yes	Sensitive	Resistant	Sensitive	Sensitive	Resistant	Resistant	Sensitive	Sensitive	Sensitive	Sensitive	19A
826	2015-10-21	Yes	8	Female	No	No	No	No	No	No	Normal Temperature	No	No	0	0	Yes	2015-10-21	No											culture negative
827	2015-10-21	Yes	4	Male	Yes	Yes	Yes	No	No	No	Normal Temperature	No	No	0	2	Yes	2015-10-21	Yes	Sensitive	Sensitive	Sensitive	Sensitive	Resistant	Sensitive	Sensitive	Sensitive	Sensitive	Sensitive	17F
828	2015-10-22	Yes	8	Male	No	No	No	No	No	No	Normal Temperature	No	No	0	0	Yes	2015-10-22	Yes	Sensitive	Resistant	Sensitive	Sensitive	Resistant	Resistant	Sensitive	Sensitive	Sensitive	Sensitive	34
829	2015-10-22	Yes	8	Female	No	No	No	No	No	No	Normal Temperature	No	No	0	0	Yes	2015-10-22	Yes	Sensitive	Resistant	Sensitive	Sensitive	Resistant	Resistant	Sensitive	Sensitive	Sensitive	Sensitive	34
830	2015-10-22	Yes	10	Female	Yes	Yes	Yes	No	No	No	Normal Temperature	No	No	0	1	Yes	2015-10-22	Yes	Sensitive	Resistant	Sensitive	Sensitive	Resistant	Resistant	Sensitive	Sensitive	Sensitive	Sensitive	34
831	2015-10-26	Yes	8	Female	No	No	No	No	No	No	Normal Temperature	No	No	0	2	Yes	2015-10-26	Yes	Sensitive	Sensitive	Sensitive	Sensitive	Resistant	Sensitive	Sensitive	Sensitive	Sensitive	Sensitive	17F
832	2015-10-26	Yes	12	Male	No	No	No	No	No	No	Normal Temperature	No	No	0	0	Yes	2015-10-26	Yes	Sensitive	Sensitive	Sensitive	Sensitive	Resistant	Sensitive	Sensitive	Sensitive	Sensitive	Sensitive	1
833	2015-10-26	Yes	12	Female	No	No	No	No	No	No	Normal Temperature	No	No	0	0	Yes	2015-10-26	Yes	Sensitive	Sensitive	Sensitive	Sensitive	Resistant	Intermediate	Sensitive	Sensitive	Sensitive	Sensitive	11A/11D
834	2015-10-26	Yes	13	Female	No	No	No	No	No	No	Normal Temperature	No	No	0	0	Yes	2015-10-26	No											culture negative
835	2015-10-27	Yes	16	Female	Yes	Yes	Yes	No	No	No	Normal Temperature	No	No	0	1	Yes	2015-10-27	No											culture negative
836	2015-10-27	Yes	2	Female	Yes	Yes	No	No	No	No	Normal Temperature	No	No	0	1	Yes	2015-10-27	No											culture negative
837	2015-10-27	Yes	17	Female	Yes	Yes	Yes	No	No	No	Normal Temperature	No	No	0	0	Yes	2015-10-27	Yes	Sensitive	Sensitive	Sensitive	Sensitive	Resistant	Resistant	Sensitive	Sensitive	Sensitive	Sensitive	16F
838	2015-10-27	Yes	16	Male	No	No	No	No	No	No	Normal Temperature	No	No	0	0	Yes	2015-10-27	Yes	Sensitive	Resistant	Sensitive	Sensitive	Resistant	Resistant	Sensitive	Sensitive	Sensitive	Sensitive	non-typeable
839	2015-10-27	Yes	12	Male	Yes	Yes	Yes	No	Yes	No	Normal Temperature	No	No	1	2	Yes	2015-10-27	Yes	Sensitive	Sensitive	Sensitive	Sensitive	Resistant	Sensitive	Sensitive	Sensitive	Sensitive	Sensitive	7C/7B/40
840	2015-10-28	Yes	20	Male	Yes	Yes	Yes	No	No	No	Normal Temperature	No	No	0	3	Yes	2015-10-28	No											culture negative
841	2015-10-28	Yes	2	Male	No	No	No	No	No	No	Normal Temperature	No	No	0	0	Yes	2015-10-28	No											culture negative
842	2015-10-28	Yes	19	Female	No	No	No	No	No	No	Normal Temperature	No	No	0	0	Yes	2015-10-28	Yes	Sensitive	Sensitive	Sensitive	Sensitive	Sensitive	Sensitive	Sensitive	Sensitive	Sensitive	Sensitive	17F
843	2015-10-29	Yes	11	Male	Yes	Yes	Yes	Yes	Yes	Yes	Normal Temperature	No	No	0	2	Yes	2015-10-29	No											culture negative
844	2015-10-29	Yes	10	Male	No	No	Yes	No	No	No	Normal Temperature	No	No	0	2	Yes	2015-10-29	No											culture negative
845	2015-10-29	Yes	14	Female	Yes	No	No	No	No	No	Normal Temperature	No	No	0	0	Yes	2015-10-29	Yes	Sensitive	Sensitive	Sensitive	Sensitive	Resistant	Sensitive	Sensitive	Sensitive	Sensitive	Sensitive	15B/15C
846	2015-11-03	Yes	11	Female	Yes	Yes	Yes	No	No	No	Normal Temperature	No	No	0	1	Yes	2015-11-03	No											culture negative
847	2015-11-03	Yes	9	Female	Yes	Yes	No	No	No	No	Normal Temperature	No	No	0	0	Yes	2015-11-03	Yes	Sensitive	Resistant	Sensitive	Sensitive	Resistant	Resistant	Sensitive	Sensitive	Sensitive	Sensitive	34
848	2015-11-03	Yes	12	Female	Yes	Yes	Yes	No	No	No	Normal Temperature	No	No	0	1	Yes	2015-11-03	Yes	Sensitive	Sensitive	Sensitive	Sensitive	Resistant	Resistant	Sensitive	Sensitive	Sensitive	Sensitive	6A
849	2015-11-03	Yes	12	Male	Yes	Yes	Yes	No	No	No	Hyperthermia	No	No	0	0	Yes	2015-11-03	Yes	Sensitive	Resistant	Sensitive	Sensitive	Resistant	Resistant	Sensitive	Sensitive	Sensitive	Sensitive	34
850	2015-11-03	Yes	11	Male	Yes	Yes	Yes	No	No	No	Normal Temperature	No	No	0	1	Yes	2015-11-03	Yes	Sensitive	Resistant	Sensitive	Sensitive	Resistant	Resistant	Sensitive	Sensitive	Sensitive	Sensitive	11A/11D
851	2015-11-04	Yes	12	Male	Yes	Yes	No	No	No	No	Normal Temperature	No	No	0	1	Yes	2015-11-04	Yes	Sensitive	Resistant	Sensitive	Sensitive	Resistant	Resistant	Sensitive	Sensitive	Sensitive	Sensitive	18C/18F/18B/18A
852	2015-11-04	Yes	21	Male	Yes	Yes	Yes	No	No	No	Normal Temperature	No	No	0	0	Yes	2015-11-04	Yes	Sensitive	Sensitive	Sensitive	Sensitive	Resistant	Sensitive	Sensitive	Sensitive	Sensitive	Sensitive	34
853	2015-11-04	Yes	6	Female	Yes	Yes	Yes	No	No	No	Normal Temperature	No	No	0	0	Yes	2015-11-04	No											culture negative
854	2015-11-04	Yes	4	Female	No	No	No	No	No	No	Normal Temperature	No	No	0	1	Yes	2015-11-04	Yes	Sensitive	Sensitive	Sensitive	Sensitive	Resistant	Sensitive	Sensitive	Sensitive	Sensitive	Sensitive	35A/35C/42
855	2015-11-05	Yes	11	Female	Yes	Yes	Yes	No	No	No	Normal Temperature	No	No	0	1	Yes	2015-11-05	Yes	Sensitive	Resistant	Sensitive	Sensitive	Resistant	Resistant	Sensitive	Sensitive	Sensitive	Sensitive	10A
856	2015-11-05	Yes	18	Female	Yes	Yes	Yes	No	No	No	Normal Temperature	yes	No	0	1	Yes	2015-11-05	Yes	Sensitive	Resistant	Sensitive	Sensitive	Resistant	Resistant	Sensitive	Sensitive	Sensitive	Sensitive	10A
857	2015-11-05	Yes	12	Female	Yes	Yes	Yes	No	No	No	Normal Temperature	No	No	0	0	Yes	2015-11-05	Yes	Sensitive	Resistant	Sensitive	Sensitive	Resistant	Resistant	Sensitive	Sensitive	Sensitive	Sensitive	35B
858	2015-11-06	Yes	6	Male	Yes	Yes	Yes	No	No	No	Normal Temperature	No	No	0	1	Yes	2015-11-06	Yes	Sensitive	Resistant	Sensitive	Sensitive	Resistant	Resistant	Sensitive	Sensitive	Sensitive	Sensitive	19A
859	2015-11-06	Yes	21	Female	Yes	Yes	Yes	No	No	No	Normal Temperature	No	No	0	1	Yes	2015-11-06	Yes	Sensitive	Sensitive	Sensitive	Sensitive	Resistant	Sensitive	Sensitive	Sensitive	Sensitive	Sensitive	22F/22A
860	2015-11-06	Yes	7	Female	No	No	No	No	No	No	Normal Temperature	No	No	0	0	Yes	2015-11-06	Yes	Sensitive	Resistant	Sensitive	Sensitive	Resistant	Resistant	Sensitive	Sensitive	Sensitive	Sensitive	18C/18F/18B/18A
861	2015-11-10	Yes	18	Female	Yes	No	No	No	No	No	Normal Temperature	No	No	0	0	Yes	2015-11-10	Yes	Sensitive	Sensitive	Sensitive	Sensitive	Resistant	Sensitive	Sensitive	Sensitive	Sensitive	Sensitive	6A
862	2015-11-10	Yes	22	Male	Yes	Yes	Yes	No	No	No	Normal Temperature	No	No	0	0	Yes	2015-11-10	Yes	Sensitive	Sensitive	Sensitive	Sensitive	Resistant	Sensitive	Sensitive	Sensitive	Sensitive	Sensitive	non-typeable
863	2015-11-10	Yes	8	Male	No	No	Yes	No	No	No	Normal Temperature	No	No	0	1	Yes	2015-11-10	Yes	Resistant	Sensitive	Sensitive	Sensitive	Resistant	Resistant	Sensitive	Sensitive	Sensitive	Sensitive	12F/12A/44/46
864	2015-11-10	Yes	13	Male	Yes	Yes	Yes	No	No	No	Normal Temperature	yes	No	0	2	Yes	2015-11-10	Yes	Sensitive	Resistant	Sensitive	Sensitive	Resistant	Resistant	Sensitive	Sensitive	Sensitive	Sensitive	21
865	2015-11-11	Yes	15	Male	Yes	No	No	No	No	No	Normal Temperature	No	No	0	0	Yes	2015-11-11	Yes	Sensitive	Sensitive	Sensitive	Sensitive	Resistant	Sensitive	Sensitive	Sensitive	Sensitive	Sensitive	15B/15C
866	2015-11-11	Yes	14	Female	Yes	No	No	No	No	No	Normal Temperature	No	No	0	2	Yes	2015-11-11	Yes	Sensitive	Sensitive	Sensitive	Sensitive	Resistant	Sensitive	Sensitive	Sensitive	Sensitive	Sensitive	15B/15C
867	2015-11-11	Yes	13	Female	Yes	Yes	No	No	Yes	No	Normal Temperature	yes	No	0	0	Yes	2015-11-11	Yes	Sensitive	Sensitive	Sensitive	Sensitive	Resistant	Sensitive	Sensitive	Sensitive	Sensitive	Sensitive	23F
868	2015-11-12	Yes	19	Male	Yes	Yes	Yes	No	No	No	Normal Temperature	No	No	0	3	Yes	2015-11-12	No											culture negative
869	2015-11-12	Yes	4	Female	Yes	Yes	Yes	No	No	No	Normal Temperature	No	No	0	0	Yes	2015-11-12	Yes	Sensitive	Sensitive	Sensitive	Sensitive	Resistant	Sensitive	Sensitive	Sensitive	Sensitive	Sensitive	13
870	2015-11-12	Yes	12	Male	Yes	No	No	No	No	No	Normal Temperature	No	No	0	0	Yes	2015-11-12	No											culture negative
871	2015-11-12	Yes	8	Male	Yes	Yes	Yes	No	No	No	Normal Temperature	No	No	0	2	Yes	2015-11-12	Yes	Sensitive	Sensitive	Sensitive	Sensitive	Resistant	Resistant	Sensitive	Sensitive	Sensitive	Sensitive	34
872	2015-11-13	Yes	16	Female	No	No	Yes	No	No	No	Normal Temperature	yes	No	0	1	Yes	2015-11-13	No											culture negative
873	2015-11-13	Yes	9	Male	Yes	Yes	Yes	No	Yes	No	Normal Temperature	No	No	0	1	Yes	2015-11-13	Yes	Sensitive	Sensitive	Sensitive	Sensitive	Resistant	Sensitive	Sensitive	Sensitive	Sensitive	Sensitive	23B
874	2015-11-13	Yes	17	Male	No	No	No	No	No	No	Normal Temperature	No	No	0	0	Yes	2015-11-13	Yes	Sensitive	Sensitive	Sensitive	Sensitive	Resistant	Resistant	Sensitive	Sensitive	Sensitive	Sensitive	non-typeable
875	2015-11-13	Yes	4	Male	Yes	No	No	No	No	No	Normal Temperature	No	No	0	0	Yes	2015-11-13	Yes	Resistant	Resistant	Sensitive	Sensitive	Resistant	Resistant	Sensitive	Sensitive	Sensitive	Sensitive	non-typeable
876	2015-11-16	Yes	7	Female	No	No	Yes	No	No	No	Normal Temperature	No	No	0	2	Yes	2015-11-16	Yes	Sensitive	Sensitive	Sensitive	Sensitive	Resistant	Resistant	Sensitive	Sensitive	Sensitive	Sensitive	non-typeable
877	2015-11-16	Yes	4	Female	No	No	Yes	No	No	No	Normal Temperature	No	No	0	0	Yes	2015-11-16	Yes	Sensitive	Sensitive	Sensitive	Sensitive	Resistant	Sensitive	Sensitive	Sensitive	Sensitive	Sensitive	6A
878	2015-11-16	Yes	20	Male	Yes	Yes	Yes	No	No	No	Normal Temperature	No	No	0	0	Yes	2015-11-16	Yes	Sensitive	Sensitive	Sensitive	Sensitive	Resistant	Sensitive	Sensitive	Sensitive	Sensitive	Sensitive	10F/10C/33C
879	2015-11-16	Yes	22	Male	Yes	Yes	Yes	No	No	No	Normal Temperature	yes	No	0	2	Yes	2015-11-16	No											culture negative
880	2015-11-18	Yes	6	Male	Yes	Yes	Yes	No	No	No	Normal Temperature	No	No	0	0	Yes	2015-11-18	Yes	Sensitive	Sensitive	Sensitive	Sensitive	Resistant	Sensitive	Sensitive	Sensitive	Sensitive	Sensitive	9V/9A
881	2015-11-18	Yes	7	Male	No	No	No	No	No	No	Normal Temperature	No	No	1	0	Yes	2015-11-18	Yes	Sensitive	Sensitive	Sensitive	Sensitive	Resistant	Sensitive	Sensitive	Sensitive	Sensitive	Sensitive	35B
882	2015-11-18	Yes	13	Female	Yes	Yes	Yes	No	No	No	Normal Temperature	No	No	0	1	Yes	2015-11-18	Yes	Sensitive	Resistant	Sensitive	Sensitive	Resistant	Resistant	Sensitive	Sensitive	Sensitive	Sensitive	9V/9A
883	2015-11-20	Yes	17	Female	Yes	Yes	Yes	No	No	No	Normal Temperature	No	No	0	3	Yes	2015-11-20	Yes	Sensitive	Sensitive	Sensitive	Sensitive	Resistant	Sensitive	Sensitive	Sensitive	Sensitive	Sensitive	6B
884	2015-11-20	Yes	1	Female	Yes	No	Yes	No	No	No	Normal Temperature	No	No	0	0	Yes	2015-11-20	Yes	Sensitive	Sensitive	Sensitive	Sensitive	Resistant	Sensitive	Sensitive	Sensitive	Sensitive	Sensitive	10F/10C/33C
885	2015-11-20	Yes	15	Male	Yes	Yes	Yes	No	No	No	Hyperthermia	No	No	0	1	Yes	2015-11-20	Yes	Sensitive	Sensitive	Sensitive	Sensitive	Resistant	Sensitive	Sensitive	Sensitive	Sensitive	Sensitive	35B
886	2015-11-20	Yes	9	Female	Yes	Yes	No	No	No	No	Normal Temperature	No	No	0	0	Yes	2015-11-20	Yes	Sensitive	Resistant	Sensitive	Sensitive	Resistant	Resistant	Sensitive	Sensitive	Sensitive	Sensitive	19F
887	2015-11-21	Yes	11	Female	No	No	No	No	No	No	Normal Temperature	No	No	0	0	Yes	2015-11-21	Yes	Sensitive	Resistant	Sensitive	Sensitive	Resistant	Resistant	Sensitive	Sensitive	Sensitive	Sensitive	19F
888	2015-11-21	Yes	6	Male	Yes	No	No	No	No	No	Normal Temperature	No	No	0	0	Yes	2015-11-21	Yes	Sensitive	Sensitive	Sensitive	Sensitive	Resistant	Sensitive	Sensitive	Sensitive	Sensitive	Sensitive	18C/18F/18B/18A
889	2015-11-21	Yes	1	Female	Yes	Yes	Yes	No	No	No	Normal Temperature	No	No	0	0	Yes	2015-11-21	Yes	Sensitive	Resistant	Sensitive	Sensitive	Resistant	Resistant	Sensitive	Sensitive	Sensitive	Sensitive	18C/18F/18B/18A
890	2015-11-21	Yes	8	Male	No	No	Yes	No	No	No	Normal Temperature	No	No	0	2	Yes	2015-11-21	Yes	Sensitive	Sensitive	Sensitive	Sensitive	Resistant	Sensitive	Sensitive	Sensitive	Sensitive	Sensitive	15B/15C
891	2015-11-23	Yes	7	Male	Yes	Yes	Yes	No	No	No	Normal Temperature	No	No	0	1	Yes	2015-11-23	Yes	Sensitive	Resistant	Sensitive	Sensitive	Resistant	Resistant	Sensitive	Sensitive	Sensitive	Sensitive	35B
892	2015-11-23	Yes	7	Female	Yes	Yes	Yes	No	No	No	Normal Temperature	No	No	0	1	Yes	2015-11-23	Yes	Sensitive	Sensitive	Sensitive	Sensitive	Resistant	Sensitive	Sensitive	Sensitive	Sensitive	Sensitive	23A
893	2015-11-23	Yes	7	Female	Yes	Yes	No	No	No	No	Normal Temperature	No	No	0	0	Yes	2015-11-23	Yes	Sensitive	Sensitive	Sensitive	Sensitive	Resistant	Sensitive	Sensitive	Sensitive	Sensitive	Sensitive	19F
894	2015-11-23	Yes	1	Female	Yes	Yes	No	No	No	No	Normal Temperature	No	No	0	0	Yes	2015-11-23	Yes	Sensitive	Resistant	Sensitive	Sensitive	Resistant	Resistant	Sensitive	Sensitive	Sensitive	Sensitive	7C/7B/40
895	2015-11-24	Yes	21	Male	Yes	Yes	Yes	No	No	No	Normal Temperature	No	No	0	0	Yes	2015-11-24	Yes	Sensitive	Sensitive	Sensitive	Sensitive	Resistant	Sensitive	Sensitive	Sensitive	Sensitive	Sensitive	17F
896	2015-11-24	Yes	13	Male	Yes	Yes	Yes	No	No	No	Normal Temperature	No	No	0	2	Yes	2015-11-24	Yes	Sensitive	Sensitive	Sensitive	Sensitive	Resistant	Sensitive	Sensitive	Sensitive	Sensitive	Sensitive	6B
897	2015-11-24	Yes	3	Female	Yes	Yes	Yes	No	Yes	No	Normal Temperature	No	No	0	1	Yes	2015-11-24	No											culture negative
898	2015-11-24	Yes	20	Male	Yes	No	Yes	No	No	No	Normal Temperature	No	No	0	1	Yes	2015-11-24	Yes	Sensitive	Sensitive	Sensitive	Sensitive	Resistant	Sensitive	Sensitive	Sensitive	Sensitive	Sensitive	15B/15C
899	2015-11-25	Yes	9	Female	Yes	Yes	Yes	No	No	No	Normal Temperature	No	No	0	1	Yes	2015-11-25	Yes	Sensitive	Sensitive	Sensitive	Sensitive	Resistant	Sensitive	Sensitive	Sensitive	Sensitive	Sensitive	6A
900	2015-11-25	Yes	23	Female	Yes	Yes	Yes	No	No	No	Normal Temperature	No	No	0	3	Yes	2015-11-25	No											culture negative
901	2015-11-25	Yes	11	Female	No	No	Yes	No	No	No	Normal Temperature	No	No	0	0	Yes	2015-11-25	No											culture negative
902	2015-11-25	Yes	19	Female	No	Yes	Yes	No	No	No	Normal Temperature	No	No	0	0	Yes	2015-11-25	Yes	Sensitive	Sensitive	Sensitive	Sensitive	Resistant	Sensitive	Sensitive	Sensitive	Sensitive	Sensitive	19F
903	2015-11-26	Yes	11	Female	Yes	Yes	No	No	No	No	Normal Temperature	No	No	0	0	Yes	2015-11-26	Yes	Sensitive	Sensitive	Sensitive	Sensitive	Resistant	Sensitive	Sensitive	Sensitive	Sensitive	Sensitive	6B
904	2015-11-26	Yes	14	Female	Yes	Yes	Yes	No	No	No	Normal Temperature	No	No	0	1	Yes	2015-11-26	Yes	Sensitive	Sensitive	Sensitive	Sensitive	Resistant	Intermediate	Sensitive	Sensitive	Sensitive	Sensitive	33F/33A/37
905	2015-11-26	Yes	4	Male	Yes	Yes	Yes	No	Yes	No	Normal Temperature	No	No	0	1	Yes	2015-11-26	Yes	Sensitive	Sensitive	Sensitive	Sensitive	Resistant	Sensitive	Sensitive	Sensitive	Sensitive	Sensitive	10F/10C/33C
906	2015-11-30	Yes	17	Female	Yes	No	No	No	No	No	Normal Temperature	yes	No	0	3	Yes	2015-11-30	Yes	Sensitive	Resistant	Sensitive	Sensitive	Resistant	Sensitive	Sensitive	Sensitive	Sensitive	Sensitive	18C/18F/18B/18A
907	2015-11-30	Yes	7	Male	Yes	Yes	Yes	No	Yes	No	Normal Temperature	No	No	0	2	Yes	2015-11-30	No											culture negative
908	2015-11-30	Yes	3	Female	Yes	Yes	Yes	No	No	No	Normal Temperature	No	No	0	0	Yes	2015-11-30	Yes	Sensitive	Sensitive	Sensitive	Sensitive	Resistant	Sensitive	Sensitive	Sensitive	Sensitive	Sensitive	6A
909	2015-11-30	Yes	5	Male	Yes	Yes	Yes	No	Yes	Yes	Normal Temperature	No	No	0	1	Yes	2015-11-30	Yes	Sensitive	Resistant	Sensitive	Sensitive	Resistant	Resistant	Sensitive	Sensitive	Sensitive	Sensitive	19A
910	2015-12-01	Yes	11	Male	Yes	Yes	Yes	Yes	Yes	Yes	Normal Temperature	No	No	0	2	Yes	2015-12-01	Yes	Sensitive	Sensitive	Sensitive	Sensitive	Resistant	Resistant	Sensitive	Sensitive	Sensitive	Sensitive	19F
911	2015-12-01	Yes	17	Male	Yes	Yes	Yes	No	No	No	Normal Temperature	No	No	0	2	Yes	2015-12-01	Yes	Sensitive	Sensitive	Sensitive	Sensitive	Resistant	Intermediate	Sensitive	Sensitive	Sensitive	Sensitive	10A
912	2015-12-01	Yes	15	Female	No	No	No	No	No	No	Normal Temperature	No	No	0	0	Yes	2015-12-01	Yes	Sensitive	Sensitive	Sensitive	Sensitive	Resistant	Sensitive	Sensitive	Sensitive	Sensitive	Sensitive	6B
913	2015-12-01	Yes	3	Male	No	No	No	No	No	No	Normal Temperature	No	No	0	3	Yes	2015-12-01	Yes	Sensitive	Sensitive	Sensitive	Sensitive	Resistant	Sensitive	Sensitive	Sensitive	Sensitive	Sensitive	11A/11D
914	2015-12-02	Yes	10	Female	Yes	Yes	Yes	No	Yes	No	Normal Temperature	No	No	0	0	Yes	2015-12-02	No											culture negative
915	2015-12-02	Yes	5	Male	Yes	Yes	Yes	No	No	No	Normal Temperature	No	No	0	0	Yes	2015-12-02	Yes	Resistant	Sensitive	Sensitive	Sensitive	Resistant	Resistant	Sensitive	Sensitive	Sensitive	Sensitive	19F
916	2015-12-02	Yes	13	Female	No	No	Yes	No	No	No	Normal Temperature	No	No	0	4	Yes	2015-12-02	Yes	Sensitive	Sensitive	Sensitive	Sensitive	Resistant	Resistant	Sensitive	Sensitive	Sensitive	Sensitive	10A
917	2015-12-02	Yes	14	Female	Yes	Yes	Yes	No	No	No	Normal Temperature	No	No	0	1	Yes	2015-12-02	Yes	Sensitive	Resistant	Sensitive	Sensitive	Resistant	Resistant	Sensitive	Sensitive	Sensitive	Sensitive	non-typeable
918	2015-12-03	Yes	12	Male	Yes	Yes	Yes	No	No	No	Hyperthermia	No	No	0	1	Yes	2015-12-03	Yes	Sensitive	Sensitive	Sensitive	Sensitive	Intermediate	Sensitive	Sensitive	Sensitive	Sensitive	Sensitive	11A/11D
919	2015-12-03	Yes	2	Female	No	No	No	No	No	No	Normal Temperature	No	No	0	0	Yes	2015-12-03	Yes	Sensitive	Sensitive	Sensitive	Sensitive	Intermediate	Sensitive	Sensitive	Sensitive	Sensitive	Sensitive	9N/9L
920	2015-12-03	Yes	4	Male	No	No	No	No	No	No	Normal Temperature	No	No	0	1	Yes	2015-12-03	Yes	Sensitive	Sensitive	Sensitive	Sensitive	Resistant	Sensitive	Sensitive	Sensitive	Sensitive	Sensitive	9N/9L
921	2015-12-07	Yes	17	Male	Yes	Yes	Yes	No	No	No	Normal Temperature	No	No	0	0	Yes	2015-12-07	Yes	Sensitive	Sensitive	Sensitive	Sensitive	Resistant	Sensitive	Sensitive	Sensitive	Sensitive	Sensitive	6D
922	2015-12-07	Yes	21	Male	Yes	No	No	No	No	No	Normal Temperature	No	No	0	0	Yes	2015-12-07	Yes	Sensitive	Sensitive	Sensitive	Sensitive	Resistant	Sensitive	Sensitive	Sensitive	Sensitive	Sensitive	13
923	2015-12-07	Yes	7	Male	Yes	Yes	Yes	No	Yes	No	Normal Temperature	No	No	0	0	Yes	2015-12-07	Yes	Sensitive	Sensitive	Sensitive	Sensitive	Resistant	Sensitive	Sensitive	Sensitive	Sensitive	Sensitive	23B
924	2015-12-07	Yes	21	Female	Yes	Yes	No	No	No	No	Normal Temperature	No	No	0	0	Yes	2015-12-07	Yes	Sensitive	Sensitive	Sensitive	Sensitive	Intermediate	Sensitive	Sensitive	Sensitive	Sensitive	Sensitive	6B
925	2015-12-08	Yes	12	Male	Yes	Yes	Yes	No	No	No	Normal Temperature	No	No	0	0	Yes	2015-12-08	Yes	Sensitive	Sensitive	Sensitive	Sensitive	Resistant	Resistant	Sensitive	Sensitive	Sensitive	Sensitive	16F
926	2015-12-08	Yes	14	Female	Yes	Yes	No	No	No	No	Normal Temperature	yes	No	0	0	Yes	2015-12-08	Yes	Sensitive	Sensitive	Sensitive	Sensitive	Resistant	Resistant	Sensitive	Sensitive	Sensitive	Sensitive	16F
927	2015-12-08	Yes	2	Male	Yes	Yes	Yes	No	No	No	Normal Temperature	No	No	0	1	Yes	2015-12-08	Yes	Sensitive	Sensitive	Sensitive	Sensitive	Resistant	Sensitive	Sensitive	Sensitive	Sensitive	Sensitive	non-typeable
928	2015-12-08	Yes	16	Male	Yes	Yes	Yes	No	No	No	Normal Temperature	No	No	0	1	Yes	2015-12-08	Yes	Sensitive	Resistant	Sensitive	Sensitive	Resistant	Resistant	Sensitive	Sensitive	Sensitive	Sensitive	19A
929	2015-12-09	Yes	7	Male	Yes	Yes	Yes	No	No	No	Normal Temperature	No	No	0	1	Yes	2015-12-09	Yes	Sensitive	Sensitive	Sensitive	Sensitive	Resistant	Sensitive	Sensitive	Sensitive	Sensitive	Sensitive	23A
930	2015-12-09	Yes	9	Male	Yes	Yes	Yes	No	No	No	Normal Temperature	No	No	0	2	Yes	2015-12-09	Yes	Sensitive	Sensitive	Sensitive	Sensitive	Resistant	Sensitive	Sensitive	Sensitive	Sensitive	Sensitive	13
931	2015-12-09	Yes	20	Male	Yes	Yes	Yes	No	No	No	Normal Temperature	No	No	0	0	Yes	2015-12-09	Yes	Sensitive	Sensitive	Sensitive	Sensitive	Resistant	Sensitive	Sensitive	Sensitive	Sensitive	Sensitive	6D
932	2015-12-10	Yes	18	Female	Yes	Yes	Yes	No	No	No	Normal Temperature	No	No	0	3	Yes	2015-12-10	Yes	Sensitive	Sensitive	Sensitive	Sensitive	Resistant	Sensitive	Sensitive	Sensitive	Sensitive	Sensitive	13
933	2015-12-10	Yes	13	Female	No	No	No	No	No	No	Normal Temperature	No	No	0	0	Yes	2015-12-10	Yes	Sensitive	Resistant	Sensitive	Sensitive	Resistant	Resistant	Sensitive	Sensitive	Sensitive	Sensitive	19A
934	2015-12-10	Yes	3	Male	Yes	Yes	Yes	No	No	No	Normal Temperature	No	No	0	3	Yes	2015-12-10	Yes	Sensitive	Sensitive	Sensitive	Sensitive	Intermediate	Sensitive	Sensitive	Sensitive	Sensitive	Sensitive	6B
935	2015-12-10	Yes	16	Male	Yes	Yes	Yes	No	No	No	Normal Temperature	yes	No	0	0	Yes	2015-12-10	Yes	Sensitive	Sensitive	Sensitive	Sensitive	Resistant	Resistant	Sensitive	Sensitive	Sensitive	Sensitive	16F
936	2015-12-14	Yes	18	Male	Yes	Yes	Yes	No	Yes	No	Normal Temperature	No	No	0	0	Yes	2015-12-14	Yes	Sensitive	Sensitive	Sensitive	Sensitive	Resistant	Sensitive	Sensitive	Sensitive	Sensitive	Sensitive	13
937	2015-12-14	Yes	8	Female	Yes	Yes	No	No	No	No	Normal Temperature	No	No	0	0	Yes	2015-12-14	Yes	Sensitive	Sensitive	Sensitive	Sensitive	Resistant	Sensitive	Sensitive	Sensitive	Sensitive	Sensitive	19F
938	2015-12-14	Yes	20	Male	Yes	Yes	Yes	No	Yes	No	Normal Temperature	No	No	0	1	Yes	2015-12-14	No											culture negative
939	2015-12-14	Yes	23	Male	Yes	Yes	Yes	No	No	No	Normal Temperature	yes	No	0	1	Yes	2015-12-14	Yes	Sensitive	Resistant	Sensitive	Sensitive	Resistant	Sensitive	Sensitive	Sensitive	Sensitive	Sensitive	19A
940	2015-12-14	Yes	8	Male	Yes	Yes	Yes	No	Yes	No	Normal Temperature	No	No	0	2	Yes	2015-12-14	Yes	Sensitive	Sensitive	Sensitive	Sensitive	Resistant	Sensitive	Sensitive	Sensitive	Sensitive	Sensitive	10A
941	2015-12-15	Yes	9	Male	Yes	Yes	Yes	No	No	No	Normal Temperature	No	No	0	1	Yes	2015-12-15	Yes	Sensitive	Sensitive	Sensitive	Sensitive	Resistant	Resistant	Sensitive	Sensitive	Sensitive	Sensitive	6A
942	2015-12-15	Yes	3	Male	Yes	Yes	No	No	Yes	No	Normal Temperature	No	No	0	2	Yes	2015-12-15	Yes	Sensitive	Sensitive	Sensitive	Sensitive	Resistant	Sensitive	Sensitive	Sensitive	Sensitive	Sensitive	16F
943	2015-12-15	Yes	12	Male	No	No	No	No	No	No	Normal Temperature	No	No	0	1	Yes	2015-12-15	Yes	Sensitive	Sensitive	Sensitive	Sensitive	Resistant	Sensitive	Sensitive	Sensitive	Sensitive	Sensitive	11A/11D
944	2015-12-15	Yes	20	Male	Yes	Yes	Yes	No	No	No	Hyperthermia	No	No	0	2	Yes	2015-12-15	No											culture negative
945	2015-12-16	Yes	14	Male	Yes	Yes	Yes	No	Yes	No	Normal Temperature	No	No	0	2	Yes	2015-12-16	Yes	Sensitive	Resistant	Sensitive	Sensitive	Resistant	Sensitive	Sensitive	Sensitive	Sensitive	Sensitive	18C/18F/18B/18A
946	2015-12-16	Yes	14	Male	Yes	Yes	Yes	No	Yes	No	Normal Temperature	yes	No	0	2	Yes	2015-12-16	Yes	Sensitive	Sensitive	Sensitive	Sensitive	Resistant	Sensitive	Sensitive	Sensitive	Sensitive	Sensitive	6A
947	2015-12-16	Yes	14	Female	Yes	Yes	Yes	No	Yes	No	Normal Temperature	yes	No	1	3	Yes	2015-12-16	Yes	Sensitive	Resistant	Sensitive	Sensitive	Resistant	Resistant	Sensitive	Sensitive	Sensitive	Sensitive	35A/35C/42
948	2015-12-18	Yes	17	Female	Yes	Yes	Yes	No	Yes	No	Normal Temperature	No	No	0	0	Yes	2015-12-18	Yes	Sensitive	Resistant	Sensitive	Sensitive	Resistant	Resistant	Sensitive	Sensitive	Sensitive	Sensitive	14
949	2015-12-18	Yes	21	Male	Yes	Yes	Yes	No	No	No	Normal Temperature	No	No	0	0	Yes	2015-12-18	Yes	Sensitive	Sensitive	Sensitive	Sensitive	Resistant	Sensitive	Sensitive	Sensitive	Sensitive	Sensitive	6C
950	2015-12-18	Yes	11	Female	Yes	Yes	Yes	No	No	No	Normal Temperature	No	No	0	0	Yes	2015-12-18	Yes	Sensitive	Resistant	Sensitive	Sensitive	Resistant	Resistant	Sensitive	Sensitive	Sensitive	Sensitive	35B
951	2015-12-21	Yes	10	Male	Yes	Yes	Yes	No	Yes	No	Normal Temperature	No	No	0	3	Yes	2015-12-21	Yes	Sensitive	Sensitive	Sensitive	Sensitive	Resistant	Sensitive	Sensitive	Sensitive	Sensitive	Sensitive	6A
952	2015-12-21	Yes	12	Female	Yes	Yes	Yes	No	No	No	Normal Temperature	No	No	0	1	Yes	2015-12-21	Yes	Sensitive	Sensitive	Sensitive	Sensitive	Intermediate	Sensitive	Sensitive	Sensitive	Sensitive	Sensitive	6A
953	2015-12-21	Yes	18	Male	No	No	No	No	No	No	Normal Temperature	No	No	1	0	Yes	2015-12-21	No											culture negative
954	2015-12-22	Yes	18	Female	No	No	No	No	No	No	Normal Temperature	No	No	0	0	Yes	2015-12-22	No											culture negative
955	2015-12-22	Yes	14	Male	Yes	No	No	No	No	No	Normal Temperature	No	No	0	0	Yes	2015-12-22	Yes	Sensitive	Resistant	Sensitive	Sensitive	Sensitive	Resistant	Sensitive	Sensitive	Sensitive	Sensitive	34
956	2015-12-22	Yes	22	Male	Yes	No	Yes	No	No	No	Normal Temperature	No	No	0	0	Yes	2015-12-22	Yes	Sensitive	Resistant	Sensitive	Sensitive	Resistant	Resistant	Sensitive	Sensitive	Sensitive	Sensitive	11A/11D
957	2015-12-22	Yes	11	Female	Yes	No	No	No	No	No	Normal Temperature	No	No	0	0	Yes	2015-12-22	Yes	Sensitive	Sensitive	Sensitive	Sensitive	Resistant	Sensitive	Sensitive	Sensitive	Sensitive	Sensitive	13
958	2015-12-23	Yes	10	Male	Yes	Yes	Yes	No	No	No	Normal Temperature	No	No	0	0	Yes	2015-12-23	Yes	Sensitive	Sensitive	Sensitive	Sensitive	Intermediate	Resistant	Sensitive	Sensitive	Sensitive	Sensitive	9N/9L
959	2015-12-23	Yes	21	Male	No	No	No	No	No	No	Normal Temperature	No	No	0	2	Yes	2015-12-23	Yes	Sensitive	Sensitive	Sensitive	Sensitive	Resistant	Sensitive	Sensitive	Sensitive	Sensitive	Sensitive	11A/11D
960	2015-12-23	Yes	7	Male	Yes	Yes	Yes	No	No	No	Normal Temperature	No	No	0	1	Yes	2015-12-23	Yes	Sensitive	Sensitive	Sensitive	Sensitive	Intermediate	Resistant	Sensitive	Sensitive	Sensitive	Sensitive	9N/9L
961	2015-12-23	Yes	17	Female	Yes	Yes	Yes	No	Yes	No	Normal Temperature	yes	No	0	0	Yes	2015-12-23	Yes	Sensitive	Resistant	Sensitive	Sensitive	Resistant	Resistant	Sensitive	Sensitive	Sensitive	Sensitive	34
962	2015-12-26	Yes	8	Male	Yes	Yes	Yes	No	Yes	No	Normal Temperature	No	No	0	0	Yes	2015-12-26	Yes	Sensitive	Sensitive	Sensitive	Sensitive	Resistant	Intermediate	Sensitive	Sensitive	Sensitive	Sensitive	6A
963	2015-12-26	Yes	5	Male	Yes	No	Yes	No	No	No	Normal Temperature	No	No	0	0	Yes	2015-12-26	Yes	Sensitive	Sensitive	Sensitive	Sensitive	Resistant	Sensitive	Sensitive	Sensitive	Sensitive	Sensitive	23B
964	2015-12-26	Yes	12	Male	No	No	No	No	No	No	Normal Temperature	No	No	0	0	Yes	2015-12-26	Yes	Sensitive	Resistant	Sensitive	Sensitive	Resistant	Resistant	Sensitive	Sensitive	Sensitive	Sensitive	11A/11D
965	2015-12-26	Yes	8	Female	Yes	Yes	Yes	No	Yes	No	Normal Temperature	No	No	0	2	Yes	2015-12-26	Yes	Sensitive	Resistant	Sensitive	Sensitive	Resistant	Resistant	Sensitive	Sensitive	Sensitive	Sensitive	34
966	2015-12-28	Yes	21	Female	Yes	No	No	No	No	No	Normal Temperature	No	No	0	1	Yes	2015-12-28	Yes	Sensitive	Resistant	Sensitive	Sensitive	Resistant	Resistant	Sensitive	Sensitive	Sensitive	Sensitive	19A
967	2015-12-28	Yes	13	Female	Yes	Yes	Yes	No	No	No	Normal Temperature	yes	No	0	2	Yes	2015-12-28	Yes	Sensitive	Resistant	Sensitive	Sensitive	Intermediate	Resistant	Sensitive	Sensitive	Sensitive	Sensitive	19A
968	2015-12-28	Yes	11	Male	Yes	Yes	Yes	No	No	No	Normal Temperature	No	No	0	1	Yes	2015-12-28	No											culture negative
969	2015-12-28	Yes	17	Male	Yes	No	No	No	No	No	Normal Temperature	No	No	0	0	Yes	2015-12-28	Yes	Sensitive	Sensitive	Sensitive	Sensitive	Resistant	Sensitive	Sensitive	Sensitive	Sensitive	Sensitive	non-typeable
970	2015-12-28	Yes	9	Male	Yes	No	No	No	No	No	Normal Temperature	No	No	0	2	Yes	2015-12-28	Yes	Sensitive	Resistant	Sensitive	Sensitive	Resistant	Resistant	Sensitive	Sensitive	Sensitive	Sensitive	6B
971	2015-12-29	Yes	10	Male	No	No	No	No	No	No	Normal Temperature	No	No	0	0	Yes	2015-12-29	Yes	Sensitive	Resistant	Sensitive	Sensitive	Resistant	Resistant	Sensitive	Sensitive	Sensitive	Sensitive	23A
972	2015-12-29	Yes	7	Male	Yes	Yes	Yes	Yes	No	No	Normal Temperature	No	No	0	3	Yes	2015-12-29	Yes	Sensitive	Sensitive	Sensitive	Sensitive	Resistant	Resistant	Sensitive	Sensitive	Sensitive	Sensitive	6A
973	2015-12-29	Yes	12	Male	Yes	No	No	No	No	No	Normal Temperature	No	No	0	0	Yes	2015-12-29	Yes	Sensitive	Sensitive	Sensitive	Sensitive	Resistant	Sensitive	Sensitive	Sensitive	Sensitive	Sensitive	3
974	2015-12-29	Yes	7	Male	Yes	Yes	Yes	No	Yes	No	Normal Temperature	No	No	0	2	Yes	2015-12-29	Yes	Sensitive	Sensitive	Sensitive	Sensitive	Resistant	Resistant	Sensitive	Sensitive	Sensitive	Sensitive	15B/15C
975	2015-12-31	Yes	10	Female	Yes	No	Yes	Yes	No	No	Normal Temperature	No	No	0	2	Yes	2015-12-31	No											culture negative
976	2015-12-31	Yes	6	Male	Yes	Yes	Yes	No	Yes	No	Normal Temperature	No	No	0	0	Yes	2015-12-31	Yes	Sensitive	Sensitive	Sensitive	Sensitive	Resistant	Sensitive	Sensitive	Sensitive	Sensitive	Sensitive	non-typeable
977	2015-12-31	Yes	7	Male	Yes	Yes	Yes	No	Yes	No	Normal Temperature	No	No	0	2	Yes	2015-12-31	No											culture negative
978	2016-01-01	Yes	23	Female	Yes	Yes	Yes	No	Yes	No	Normal Temperature	yes	No	0	0	Yes	2016-01-01	Yes	Sensitive	Sensitive	Sensitive	Sensitive	Intermediate	Sensitive	Sensitive	Sensitive	Sensitive	Sensitive	9V/9A
979	2016-01-01	Yes	11	Male	Yes	Yes	Yes	No	Yes	No	Normal Temperature	No	No	0	3	Yes	2016-01-01	Yes	Sensitive	Sensitive	Sensitive	Sensitive	Resistant	Sensitive	Sensitive	Sensitive	Sensitive	Sensitive	23F
980	2016-01-01	Yes	23	Male	Yes	Yes	Yes	No	No	No	Normal Temperature	No	No	0	2	Yes	2016-01-01	Yes	Sensitive	Sensitive	Sensitive	Sensitive	Intermediate	Sensitive	Sensitive	Sensitive	Sensitive	Sensitive	6A
981	2016-01-04	Yes	14	Male	Yes	Yes	No	No	No	No	Normal Temperature	No	No	0	0	Yes	2016-01-04	Yes	Sensitive	Sensitive	Sensitive	Sensitive	Resistant	Intermediate	Sensitive	Sensitive	Sensitive	Sensitive	15B/15C
982	2016-01-04	Yes	23	Female	No	No	No	No	No	No	Normal Temperature	yes	No	0	0	Yes	2016-01-04	Yes	Sensitive	Resistant	Sensitive	Sensitive	Resistant	Resistant	Sensitive	Sensitive	Sensitive	Sensitive	23F
983	2016-01-04	Yes	16	Female	Yes	No	No	No	No	No	Normal Temperature	No	No	0	0	Yes	2016-01-04	Yes	Sensitive	Sensitive	Sensitive	Sensitive	Resistant	Sensitive	Sensitive	Sensitive	Sensitive	Sensitive	23F
984	2016-01-04	Yes	15	Female	Yes	Yes	No	No	No	No	Normal Temperature	yes	No	0	2	Yes	2016-01-04	Yes	Sensitive	Sensitive	Sensitive	Sensitive	Resistant	Resistant	Sensitive	Sensitive	Sensitive	Sensitive	10A
985	2016-01-05	Yes	9	Male	No	Yes	Yes	No	Yes	No	Normal Temperature	No	No	0	0	Yes	2016-01-05	Yes	Sensitive	Sensitive	Sensitive	Sensitive	Resistant	Sensitive	Sensitive	Sensitive	Sensitive	Sensitive	6A
986	2016-01-05	Yes	17	Male	Yes	Yes	Yes	No	Yes	No	Normal Temperature	No	No	0	0	Yes	2016-01-05	Yes	Sensitive	Sensitive	Sensitive	Sensitive	Resistant	Sensitive	Sensitive	Sensitive	Sensitive	Sensitive	34
987	2016-01-05	Yes	4	Female	Yes	Yes	Yes	No	Yes	No	Normal Temperature	No	No	0	0	Yes	2016-01-05	Yes	Sensitive	Sensitive	Sensitive	Sensitive	Resistant	Sensitive	Sensitive	Sensitive	Sensitive	Sensitive	6A
988	2016-01-05	Yes	2	Female	Yes	Yes	Yes	No	No	No	Normal Temperature	No	No	0	0	Yes	2016-01-05	Yes	Sensitive	Resistant	Sensitive	Sensitive	Intermediate	Resistant	Sensitive	Sensitive	Sensitive	Sensitive	13
989	2016-01-06	Yes	8	Female	No	No	No	No	No	No	Normal Temperature	No	No	0	0	Yes	2016-01-06	Yes	Sensitive	Resistant	Sensitive	Sensitive	Resistant	Resistant	Sensitive	Sensitive	Sensitive	Sensitive	11A/11D
990	2016-01-06	Yes	16	Male	No	No	Yes	No	No	No	Normal Temperature	No	No	0	1	Yes	2016-01-06	Yes	Sensitive	Sensitive	Sensitive	Sensitive	Resistant	Sensitive	Sensitive	Sensitive	Sensitive	Sensitive	13
991	2016-01-06	Yes	23	Female	Yes	Yes	No	No	Yes	No	Normal Temperature	No	No	0	0	Yes	2016-01-06	Yes	Sensitive	Sensitive	Sensitive	Sensitive	Resistant	Sensitive	Sensitive	Sensitive	Sensitive	Sensitive	23B
992	2016-01-06	Yes	4	Male	No	No	No	No	No	No	Normal Temperature	No	No	0	1	Yes	2016-01-06	Yes	Sensitive	Sensitive	Sensitive	Sensitive	Resistant	Intermediate	Sensitive	Sensitive	Sensitive	Sensitive	13
993	2016-01-07	Yes	17	Female	Yes	Yes	Yes	No	Yes	No	Normal Temperature	No	No	0	1	Yes	2016-01-07	Yes	Sensitive	Sensitive	Sensitive	Sensitive	Resistant	Sensitive	Sensitive	Sensitive	Sensitive	Sensitive	16F
994	2016-01-07	Yes	23	Male	No	No	No	No	No	No	Normal Temperature	No	No	0	0	Yes	2016-01-07	Yes	Sensitive	Sensitive	Sensitive	Sensitive	Resistant	Sensitive	Sensitive	Sensitive	Sensitive	Sensitive	15B/15C
995	2016-01-07	Yes	5	Female	Yes	Yes	Yes	No	Yes	No	Normal Temperature	No	No	0	1	Yes	2016-01-07	Yes	Sensitive	Resistant	Sensitive	Sensitive	Resistant	Resistant	Sensitive	Sensitive	Sensitive	Sensitive	19A
996	2016-01-15	Yes	23	Female	Yes	Yes	Yes	No	No	No	Normal Temperature	No	No	0	0	Yes	2016-01-13	No											culture negative
997	2016-01-15	Yes	9	Female	No	No	No	No	No	No	Normal Temperature	No	No	0	0	Yes	2016-01-13	Yes	Sensitive	Sensitive	Sensitive	Sensitive	Resistant	Sensitive	Sensitive	Sensitive	Sensitive	Sensitive	13
998	2016-01-13	Yes	4	Male	No	No	No	No	No	No	Normal Temperature	No	No	0	0	Yes	2016-01-13	No											culture negative
999	2016-01-15	Yes	17	Male	Yes	No	No	No	No	No	Normal Temperature	yes	No	0	0	Yes	2016-01-13	Yes	Sensitive	Resistant	Sensitive	Sensitive	Resistant	Resistant	Sensitive	Sensitive	Sensitive	Sensitive	10A
1000	2016-01-14	Yes	22	Female	No	No	No	No	No	No	Normal Temperature	No	No	0	0	Yes	2016-01-14	Yes	Sensitive	Resistant	Sensitive	Sensitive	Intermediate	Resistant	Sensitive	Sensitive	Sensitive	Sensitive	23A
1001	2016-01-14	Yes	3	Female	No	No	No	No	No	No	Normal Temperature	No	No	0	0	Yes	2016-01-14	Yes	Sensitive	Sensitive	Sensitive	Sensitive	Sensitive	Sensitive	Sensitive	Sensitive	Sensitive	Sensitive	10A
1002	2016-01-14	Yes	6	Female	No	No	Yes	No	No	No	Normal Temperature	No	No	0	0	Yes	2016-01-14	Yes	Sensitive	Sensitive	Sensitive	Sensitive	Sensitive	Resistant	Sensitive	Sensitive	Sensitive	Sensitive	6A
1003	2016-01-14	Yes	2	Female	No	No	No	No	No	No	Normal Temperature	No	No	0	0	Yes	2016-01-14	Yes	Sensitive	Resistant	Sensitive	Sensitive	Resistant	Resistant	Sensitive	Sensitive	Sensitive	Sensitive	35B
1004	2016-01-15	Yes	13	Male	Yes	Yes	Yes	No	No	No	Normal Temperature	No	No	0	2	Yes	2016-01-15	Yes	Sensitive	Resistant	Sensitive	Sensitive	Resistant	Resistant	Sensitive	Sensitive	Sensitive	Sensitive	34
1005	2016-01-15	Yes	16	Female	Yes	Yes	No	No	No	No	Normal Temperature	No	No	0	1	Yes	2016-01-15	Yes	Sensitive	Sensitive	Sensitive	Sensitive	Resistant	Sensitive	Sensitive	Sensitive	Sensitive	Sensitive	12F/12A/44/46
1006	2016-01-15	Yes	6	Male	Yes	Yes	Yes	No	Yes	No	Normal Temperature	No	No	0	2	Yes	2016-01-15	Yes	Sensitive	Resistant	Sensitive	Sensitive	Resistant	Resistant	Sensitive	Sensitive	Sensitive	Sensitive	6B
1007	2016-01-15	Yes	16	Female	No	No	Yes	No	No	No	Normal Temperature	yes	No	0	1	Yes	2016-01-15	Yes	Sensitive	Sensitive	Sensitive	Sensitive	Resistant	Sensitive	Sensitive	Sensitive	Sensitive	Sensitive	23B
1008	2016-01-16	Yes	22	Female	Yes	Yes	Yes	No	Yes	No	Normal Temperature	yes	No	0	1	Yes	2016-01-16	Yes	Sensitive	Resistant	Sensitive	Sensitive	Resistant	Resistant	Sensitive	Sensitive	Sensitive	Sensitive	19A
1009	2016-01-16	Yes	11	Female	No	No	No	No	No	No	Normal Temperature	No	No	0	0	Yes	2016-01-16	Yes	Sensitive	Resistant	Sensitive	Sensitive	Resistant	Resistant	Sensitive	Sensitive	Sensitive	Sensitive	non-typeable
1010	2016-01-16	Yes	11	Male	Yes	Yes	Yes	No	No	No	Normal Temperature	No	No	0	0	Yes	2016-01-16	Yes	Sensitive	Sensitive	Sensitive	Sensitive	Resistant	Sensitive	Sensitive	Sensitive	Sensitive	Sensitive	15B/15C
1011	2016-01-19	Yes	9	Male	Yes	Yes	Yes	No	Yes	No	Normal Temperature	No	No	0	0	Yes	2016-01-19	Yes	Sensitive	Sensitive	Sensitive	Sensitive	Resistant	Sensitive	Sensitive	Sensitive	Sensitive	Sensitive	13
1012	2016-01-19	Yes	13	Female	Yes	Yes	Yes	Yes	Yes	Yes	Normal Temperature	No	No	0	2	Yes	2016-01-19	No											culture negative
1013	2016-01-19	Yes	9	Female	Yes	Yes	No	No	No	No	Normal Temperature	No	No	0	1	Yes	2016-01-19	No											culture negative
1014	2016-01-19	Yes	5	Male	Yes	Yes	Yes	No	No	No	Normal Temperature	No	No	0	1	Yes	2016-01-19	No											culture negative
1015	2016-01-19	Yes	9	Female	Yes	Yes	Yes	No	Yes	No	Normal Temperature	No	No	0	1	Yes	2016-01-19	Yes	Sensitive	Sensitive	Sensitive	Sensitive	Resistant	Sensitive	Sensitive	Sensitive	Sensitive	Sensitive	35A/35C/42
1016	2016-01-20	Yes	3	Male	Yes	Yes	Yes	No	Yes	No	Normal Temperature	yes	No	0	2	Yes	2016-01-20	No											culture negative
1017	2016-01-20	Yes	17	Male	Yes	No	No	No	No	No	Normal Temperature	No	No	0	0	Yes	2016-01-20	Yes	Sensitive	Sensitive	Sensitive	Sensitive	Resistant	Sensitive	Sensitive	Sensitive	Sensitive	Sensitive	6A
1018	2016-01-20	Yes	16	Male	Yes	Yes	Yes	No	Yes	No	Normal Temperature	yes	No	0	1	Yes	2016-01-20	Yes	Sensitive	Sensitive	Sensitive	Sensitive	Resistant	Resistant	Sensitive	Sensitive	Sensitive	Sensitive	10A
1019	2016-01-21	Yes	7	Male	Yes	Yes	No	No	No	No	Normal Temperature	No	No	0	0	Yes	2016-01-21	Yes	Sensitive	Sensitive	Sensitive	Sensitive	Resistant	Sensitive	Sensitive	Sensitive	Sensitive	Sensitive	11A/11D
1020	2016-01-21	Yes	3	Female	Yes	Yes	Yes	No	Yes	No	Normal Temperature	No	No	0	1	Yes	2016-01-21	Yes	Sensitive	Resistant	Sensitive	Sensitive	Resistant	Resistant	Sensitive	Sensitive	Sensitive	Sensitive	10A
1021	2016-01-21	Yes	20	Female	Yes	Yes	No	No	Yes	No	Normal Temperature	No	No	0	2	Yes	2016-01-21	No											culture negative
1022	2016-01-21	Yes	10	Female	No	No	No	No	No	No	Normal Temperature	No	No	0	0	Yes	2016-01-21	Yes	Sensitive	Sensitive	Sensitive	Sensitive	Resistant	Sensitive	Sensitive	Sensitive	Sensitive	Sensitive	23B
1023	2016-01-22	Yes	19	Female	Yes	Yes	Yes	No	No	No	Normal Temperature	yes	No	0	2	Yes	2016-01-22	Yes	Sensitive	Sensitive	Sensitive	Sensitive	Sensitive	Sensitive	Sensitive	Sensitive	Sensitive	Sensitive	15B/15C
1024	2016-01-22	Yes	1	Female	Yes	No	No	No	No	No	Normal Temperature	No	No	0	0	Yes	2016-01-22	Yes	Sensitive	Sensitive	Sensitive	Sensitive	Resistant	Sensitive	Sensitive	Sensitive	Sensitive	Sensitive	6D
1025	2016-01-22	Yes	15	Male	Yes	Yes	Yes	No	No	No	Normal Temperature	yes	No	1	0	Yes	2016-01-22	Yes	Sensitive	Sensitive	Sensitive	Sensitive	Resistant	Sensitive	Sensitive	Sensitive	Sensitive	Sensitive	23B
1026	2016-01-25	Yes	22	Female	Yes	Yes	Yes	No	Yes	No	Normal Temperature	yes	No	1	1	Yes	2016-01-25	Yes	Sensitive	Sensitive	Sensitive	Sensitive	Resistant	Sensitive	Sensitive	Sensitive	Sensitive	Sensitive	15B/15C
1027	2016-01-25	Yes	9	Male	No	No	No	No	No	No	Normal Temperature	No	No	0	0	Yes	2016-01-25	Yes	Sensitive	Sensitive	Sensitive	Sensitive	Sensitive	Resistant	Sensitive	Sensitive	Sensitive	Sensitive	17F
1028	2016-01-25	Yes	4	Female	Yes	Yes	Yes	No	Yes	No	Normal Temperature	No	No	0	1	Yes	2016-01-25	Yes	Sensitive	Sensitive	Sensitive	Sensitive	Resistant	Sensitive	Sensitive	Sensitive	Sensitive	Sensitive	23B
1029	2016-01-25	Yes	2	Female	Yes	Yes	Yes	No	Yes	No	Normal Temperature	No	No	0	2	Yes	2016-01-25	Yes	Sensitive	Sensitive	Sensitive	Sensitive	Resistant	Intermediate	Sensitive	Sensitive	Sensitive	Sensitive	23B
1030	2016-01-26	Yes	23	Male	Yes	Yes	Yes	No	No	No	Normal Temperature	No	No	0	0	Yes	2016-01-26	Yes	Sensitive	Sensitive	Sensitive	Sensitive	Resistant	Sensitive	Sensitive	Sensitive	Sensitive	Sensitive	10F/10C/33C
1031	2016-01-26	Yes	13	Male	Yes	Yes	Yes	No	No	No	Normal Temperature	No	No	0	0	Yes	2016-01-26	Yes	Sensitive	Sensitive	Sensitive	Intermediate	Resistant	Sensitive	Sensitive	Sensitive	Sensitive	Sensitive	6A
1032	2016-01-26	Yes	6	Female	Yes	Yes	Yes	No	No	No	Normal Temperature	No	No	0	2	Yes	2016-01-26	No											culture negative
1033	2016-01-26	Yes	16	Male	No	No	Yes	No	No	No	Normal Temperature	No	No	0	3	Yes	2016-01-26	Yes	Sensitive	Resistant	Sensitive	Sensitive	Resistant	Resistant	Sensitive	Sensitive	Sensitive	Sensitive	35A/35C/42
1034	2016-01-26	Yes	19	Female	No	No	Yes	No	No	No	Normal Temperature	No	No	0	0	Yes	2016-01-26	Yes	Sensitive	Sensitive	Sensitive	Sensitive	Resistant	Sensitive	Sensitive	Sensitive	Sensitive	Sensitive	23B
1035	2016-01-27	Yes	12	Female	No	No	No	No	No	No	Normal Temperature	No	No	0	0	Yes	2016-01-27	Yes	Sensitive	Sensitive	Sensitive	Sensitive	Resistant	Sensitive	Sensitive	Sensitive	Sensitive	Sensitive	15B/15C
1036	2016-01-27	Yes	14	Male	Yes	Yes	Yes	No	Yes	No	Normal Temperature	yes	No	0	0	Yes	2016-01-27	Yes	Sensitive	Sensitive	Sensitive	Sensitive	Resistant	Resistant	Sensitive	Sensitive	Sensitive	Sensitive	9V/9A
1037	2016-01-27	Yes	17	Female	Yes	Yes	Yes	No	No	No	Normal Temperature	No	No	0	1	Yes	2016-01-27	Yes	Sensitive	Resistant	Sensitive	Sensitive	Resistant	Resistant	Sensitive	Sensitive	Sensitive	Sensitive	34
1038	2016-01-28	Yes	3	Male	No	No	No	No	No	No	Normal Temperature	No	No	0	0	Yes	2016-01-28	Yes	Sensitive	Sensitive	Sensitive	Sensitive	Resistant	Sensitive	Sensitive	Sensitive	Sensitive	Sensitive	21
1039	2016-01-28	Yes	20	Male	Yes	Yes	Yes	No	Yes	No	Normal Temperature	yes	No	0	0	Yes	2016-01-28	Yes	Resistant	Sensitive	Sensitive	Sensitive	Resistant	Resistant	Sensitive	Sensitive	Sensitive	Sensitive	12F/12A/44/46
1040	2016-01-28	Yes	23	Male	Yes	No	No	No	No	No	Normal Temperature	No	No	0	0	Yes	2016-01-28	Yes	Sensitive	Sensitive	Sensitive	Sensitive	Resistant	Sensitive	Sensitive	Sensitive	Sensitive	Sensitive	18C/18F/18B/18A
1041	2016-02-01	Yes	17	Male	Yes	Yes	Yes	No	Yes	No	Normal Temperature	No	No	0	0	Yes	2016-02-01	No											culture negative
1042	2016-02-01	Yes	20	Male	Yes	Yes	Yes	No	Yes	No	Normal Temperature	No	No	1	0	Yes	2016-02-01	Yes	Sensitive	Sensitive	Sensitive	Sensitive	Resistant	Sensitive	Sensitive	Sensitive	Sensitive	Sensitive	35A/35C/42
1043	2016-02-01	Yes	14	Female	Yes	Yes	Yes	No	No	No	Normal Temperature	yes	No	0	1	Yes	2016-02-01	Yes	Sensitive	Sensitive	Sensitive	Sensitive	Resistant	Sensitive	Sensitive	Sensitive	Sensitive	Sensitive	24F/24A/24B
1044	2016-02-01	Yes	17	Female	Yes	Yes	Yes	No	Yes	No	Normal Temperature	No	No	1	1	Yes	2016-02-01	Yes	Sensitive	Sensitive	Sensitive	Sensitive	Resistant	Sensitive	Sensitive	Sensitive	Sensitive	Sensitive	24F/24A/24B
1045	2016-02-02	Yes	14	Female	Yes	Yes	Yes	No	Yes	No	Normal Temperature	No	No	0	1	Yes	2016-02-02	Yes	Sensitive	Sensitive	Sensitive	Sensitive	Resistant	Sensitive	Sensitive	Sensitive	Sensitive	Sensitive	9V/9A
1046	2016-02-02	Yes	16	Female	Yes	No	Yes	No	No	No	Normal Temperature	No	No	0	1	Yes	2016-02-02	Yes	Sensitive	Sensitive	Sensitive	Sensitive	Resistant	Sensitive	Sensitive	Sensitive	Sensitive	Sensitive	23B
1047	2016-02-02	Yes	7	Male	Yes	Yes	Yes	No	No	No	Normal Temperature	No	No	0	0	Yes	2016-02-02	Yes	Sensitive	Resistant	Sensitive	Sensitive	Resistant	Sensitive	Sensitive	Sensitive	Sensitive	Sensitive	19A
1048	2016-02-02	Yes	14	Male	No	Yes	Yes	No	No	No	Normal Temperature	yes	No	0	0	Yes	2016-02-02	Yes	Sensitive	Sensitive	Sensitive	Sensitive	Resistant	Sensitive	Sensitive	Sensitive	Sensitive	Sensitive	16F
1049	2016-02-02	Yes	16	Female	Yes	Yes	No	No	Yes	No	Normal Temperature	No	No	0	1	Yes	2016-02-02	No											culture negative
1050	2016-02-03	Yes	7	Female	Yes	Yes	Yes	No	No	No	Normal Temperature	No	No	0	3	Yes	2016-02-03	Yes	Sensitive	Sensitive	Sensitive	Sensitive	Intermediate	Sensitive	Sensitive	Sensitive	Sensitive	Sensitive	6B
1051	2016-02-03	Yes	2	Female	Yes	Yes	No	No	No	No	Normal Temperature	No	No	0	1	Yes	2016-02-03	No											culture negative
1052	2016-02-03	Yes	18	Female	Yes	Yes	No	No	Yes	No	Normal Temperature	No	No	0	1	Yes	2016-02-03	Yes	Sensitive	Sensitive	Sensitive	Sensitive	Resistant	Sensitive	Sensitive	Sensitive	Sensitive	Sensitive	7C/7B/40
1053	2016-02-04	Yes	4	Female	Yes	Yes	Yes	No	No	No	Normal Temperature	No	No	0	4	Yes	2016-02-04	Yes	Sensitive	Sensitive	Sensitive	Sensitive	Resistant	Sensitive	Sensitive	Sensitive	Sensitive	Sensitive	15B/15C
1054	2016-02-04	Yes	8	Female	Yes	No	No	No	No	No	Normal Temperature	No	No	0	1	Yes	2016-02-04	Yes	Sensitive	Sensitive	Sensitive	Sensitive	Intermediate	Sensitive	Sensitive	Sensitive	Sensitive	Sensitive	16F
1055	2016-02-04	Yes	12	Female	No	No	Yes	No	No	No	Normal Temperature	No	No	0	2	Yes	2016-02-04	Yes	Sensitive	Sensitive	Sensitive	Sensitive	Resistant	Resistant	Sensitive	Sensitive	Sensitive	Sensitive	19F
1056	2016-02-08	Yes	11	Female	No	No	No	No	No	No	Normal Temperature	No	No	0	0	Yes	2016-02-08	Yes	Sensitive	Sensitive	Sensitive	Sensitive	Intermediate	Intermediate	Sensitive	Sensitive	Sensitive	Sensitive	15B/15C
1057	2016-02-08	Yes	19	Female	No	No	No	No	No	No	Normal Temperature	No	No	0	0	Yes	2016-02-08	Yes	Sensitive	Sensitive	Sensitive	Sensitive	Sensitive	Sensitive	Sensitive	Sensitive	Sensitive	Sensitive	6B
1058	2016-02-08	Yes	20	Male	No	No	No	No	No	No	Normal Temperature	No	No	0	0	Yes	2016-02-08	Yes	Sensitive	Sensitive	Sensitive	Sensitive	Intermediate	Sensitive	Sensitive	Sensitive	Sensitive	Sensitive	19A
1059	2016-02-08	Yes	4	Female	No	No	No	No	No	No	Normal Temperature	No	No	0	0	Yes	2016-02-08	Yes	Sensitive	Resistant	Sensitive	Sensitive	Resistant	Resistant	Sensitive	Sensitive	Sensitive	Sensitive	34
1060	2016-02-09	Yes	22	Female	Yes	Yes	Yes	No	No	No	Normal Temperature	yes	No	0	0	Yes	2016-02-09	Yes	Sensitive	Sensitive	Sensitive	Sensitive	Resistant	Sensitive	Sensitive	Sensitive	Sensitive	Sensitive	non-typeable
1061	2016-02-09	Yes	7	Male	Yes	Yes	Yes	No	No	No	Normal Temperature	No	No	1	2	Yes	2016-02-09	Yes	Sensitive	Sensitive	Sensitive	Intermediate	Resistant	Sensitive	Sensitive	Sensitive	Sensitive	Sensitive	6A
1062	2016-02-09	Yes	16	Male	Yes	No	No	No	No	No	Normal Temperature	No	No	0	2	Yes	2016-02-09	No											culture negative
1063	2016-02-09	Yes	11	Female	Yes	Yes	Yes	No	Yes	No	Normal Temperature	No	No	0	4	Yes	2016-02-09	Yes	Sensitive	Intermediate	Sensitive	Sensitive	Resistant	Resistant	Sensitive	Sensitive	Sensitive	Sensitive	18C/18F/18B/18A
1064	2016-02-10	Yes	7	Female	Yes	Yes	Yes	No	Yes	No	Normal Temperature	No	No	0	3	Yes	2016-02-10	Yes	Sensitive	Sensitive	Sensitive	Intermediate	Resistant	Sensitive	Sensitive	Sensitive	Sensitive	Sensitive	31
1065	2016-02-10	Yes	20	Female	Yes	Yes	Yes	No	No	No	Normal Temperature	No	No	0	2	Yes	2016-02-10	Yes	Sensitive	Sensitive	Sensitive	Sensitive	Intermediate	Resistant	Sensitive	Sensitive	Sensitive	Sensitive	18C/18F/18B/18A
1066	2016-02-10	Yes	22	Male	Yes	No	No	No	No	No	Normal Temperature	No	No	0	0	Yes	2016-02-10	Yes	Sensitive	Sensitive	Sensitive	Sensitive	Resistant	Resistant	Sensitive	Sensitive	Sensitive	Sensitive	10A
1067	2016-02-11	Yes	5	Male	Yes	Yes	No	No	No	No	Normal Temperature	No	No	0	0	Yes	2016-02-11	Yes	Sensitive	Sensitive	Sensitive	Sensitive	Resistant	Sensitive	Sensitive	Sensitive	Sensitive	Sensitive	19F
1068	2016-02-11	Yes	5	Male	Yes	Yes	No	No	No	No	Normal Temperature	No	No	0	0	Yes	2016-02-11	No											culture negative
1069	2016-02-11	Yes	8	Female	Yes	Yes	Yes	No	Yes	No	Normal Temperature	No	No	0	3	Yes	2016-02-11	No											culture negative
1070	2016-02-11	Yes	14	Male	Yes	Yes	No	No	No	No	Normal Temperature	No	No	0	0	Yes	2016-02-11	Yes	Sensitive	Sensitive	Sensitive	Sensitive	Sensitive	Resistant	Sensitive	Sensitive	Sensitive	Sensitive	non-typeable
1071	2016-02-15	Yes	13	Male	Yes	Yes	Yes	No	Yes	No	Normal Temperature	yes	No	0	2	Yes	2016-02-15	Yes	Sensitive	Resistant	Sensitive	Sensitive	Resistant	Sensitive	Sensitive	Sensitive	Sensitive	Sensitive	6A
1072	2016-02-15	Yes	22	Female	Yes	Yes	Yes	No	No	No	Normal Temperature	No	No	0	2	Yes	2016-02-15	Yes	Sensitive	Sensitive	Sensitive	Sensitive	Resistant	Intermediate	Sensitive	Sensitive	Sensitive	Sensitive	21
1073	2016-02-15	Yes	9	Male	Yes	Yes	Yes	No	No	No	Normal Temperature	No	No	0	1	Yes	2016-02-15	Yes	Sensitive	Sensitive	Sensitive	Sensitive	Resistant	Sensitive	Sensitive	Sensitive	Sensitive	Sensitive	non-typeable
1074	2016-02-15	Yes	3	Female	Yes	Yes	Yes	No	No	No	Normal Temperature	No	No	0	0	Yes	2016-02-15	No											culture negative
1075	2016-02-17	Yes	14	Male	Yes	Yes	Yes	No	No	No	Normal Temperature	No	No	0	2	Yes	2016-02-17	Yes	Sensitive	Sensitive	Sensitive	Sensitive	Resistant	Resistant	Sensitive	Sensitive	Sensitive	Sensitive	33F/33A/37
1076	2016-02-17	Yes	21	Male	Yes	Yes	Yes	No	Yes	No	Normal Temperature	No	No	0	1	Yes	2016-02-17	Yes	Sensitive	Sensitive	Sensitive	Sensitive	Resistant	Sensitive	Sensitive	Sensitive	Sensitive	Sensitive	6B
1077	2016-02-17	Yes	20	Male	Yes	Yes	Yes	No	Yes	No	Normal Temperature	No	No	0	1	Yes	2016-02-17	Yes	Sensitive	Sensitive	Sensitive	Sensitive	Resistant	Resistant	Sensitive	Sensitive	Sensitive	Sensitive	34
1078	2016-02-17	Yes	9	Female	Yes	No	No	No	Yes	No	Normal Temperature	No	No	0	3	Yes	2016-02-17	Yes	Sensitive	Sensitive	Sensitive	Sensitive	Resistant	Sensitive	Sensitive	Sensitive	Sensitive	Sensitive	6A
1079	2016-02-17	Yes	6	Male	Yes	No	No	No	Yes	No	Normal Temperature	No	No	0	1	Yes	2016-02-17	Yes	Sensitive	Sensitive	Sensitive	Sensitive	Resistant	Intermediate	Sensitive	Sensitive	Sensitive	Sensitive	6D
1080	2016-02-18	Yes	6	Male	Yes	Yes	Yes	No	Yes	No	Normal Temperature	No	No	0	2	Yes	2016-02-18	Yes	Sensitive	Sensitive	Sensitive	Sensitive	Resistant	Resistant	Sensitive	Sensitive	Sensitive	Sensitive	7C/7B/40
1081	2016-02-18	Yes	4	Male	Yes	Yes	Yes	Yes	Yes	Yes	Normal Temperature	No	No	0	3	Yes	2016-02-18	No											culture negative
1082	2016-02-18	Yes	22	Male	No	Yes	Yes	No	Yes	No	Normal Temperature	No	No	0	1	Yes	2016-02-18	No											culture negative
1083	2016-02-19	Yes	19	Female	Yes	Yes	Yes	No	No	No	Normal Temperature	No	No	0	2	Yes	2016-02-19	Yes	Sensitive	Sensitive	Sensitive	Sensitive	Resistant	Resistant	Sensitive	Sensitive	Sensitive	Sensitive	10A
1084	2016-02-19	Yes	8	Male	Yes	Yes	Yes	No	Yes	No	Hyperthermia	No	No	0	0	Yes	2016-02-19	Yes	Sensitive	Resistant	Sensitive	Sensitive	Resistant	Resistant	Sensitive	Sensitive	Sensitive	Sensitive	19A
1085	2016-02-19	Yes	17	Female	No	No	No	No	No	No	Normal Temperature	No	No	0	0	Yes	2016-02-19	Yes	Sensitive	Sensitive	Sensitive	Sensitive	Intermediate	Sensitive	Sensitive	Sensitive	Sensitive	Sensitive	11A/11D
1086	2016-02-22	Yes	8	Female	Yes	Yes	Yes	No	No	No	Normal Temperature	No	No	1	0	Yes	2016-02-22	Yes	Sensitive	Sensitive	Sensitive	Sensitive	Resistant	Sensitive	Sensitive	Sensitive	Sensitive	Sensitive	9N/9L
1087	2016-02-22	Yes	11	Male	Yes	Yes	Yes	No	No	No	Normal Temperature	No	No	0	0	Yes	2016-02-22	Yes	Sensitive	Sensitive	Sensitive	Sensitive	Resistant	Resistant	Sensitive	Sensitive	Sensitive	Sensitive	10A
1088	2016-02-22	Yes	3	Female	Yes	No	Yes	No	No	No	Normal Temperature	No	No	0	0	Yes	2016-02-22	No											culture negative
1089	2016-02-22	Yes	3	Male	No	No	No	No	No	No	Normal Temperature	No	No	0	0	Yes	2016-02-22	Yes	Sensitive	Sensitive	Sensitive	Sensitive	Sensitive	Sensitive	Sensitive	Sensitive	Sensitive	Sensitive	15F/15A
1090	2016-02-22	Yes	8	Male	Yes	Yes	No	No	Yes	No	Normal Temperature	No	No	0	0	Yes	2016-02-22	Yes	Sensitive	Sensitive	Sensitive	Sensitive	Resistant	Sensitive	Sensitive	Sensitive	Sensitive	Sensitive	35B
1091	2016-02-23	Yes	1	Male	No	No	No	No	No	No	Normal Temperature	No	No	0	0	Yes	2016-02-23	Yes	Sensitive	Sensitive	Sensitive	Sensitive	Resistant	Sensitive	Sensitive	Sensitive	Sensitive	Sensitive	19F
1092	2016-02-23	Yes	8	Male	Yes	No	Yes	No	No	No	Normal Temperature	No	No	0	0	Yes	2016-02-23	Yes	Sensitive	Sensitive	Sensitive	Sensitive	Intermediate	Sensitive	Sensitive	Sensitive	Sensitive	Sensitive	6A
1093	2016-02-23	Yes	4	Male	Yes	Yes	Yes	No	No	No	Normal Temperature	No	No	0	0	Yes	2016-02-23	Yes	Sensitive	Sensitive	Sensitive	Sensitive	Resistant	Resistant	Sensitive	Sensitive	Sensitive	Sensitive	6A
1094	2016-02-23	Yes	3	Female	No	Yes	No	No	No	No	Normal Temperature	No	No	0	0	Yes	2016-02-23	Yes	Sensitive	Sensitive	Sensitive	Sensitive	Resistant	Resistant	Sensitive	Sensitive	Sensitive	Sensitive	10A
1095	2016-02-24	Yes	3	Female	No	No	No	No	Yes	No	Normal Temperature	No	No	0	3	Yes	2016-02-24	Yes	Sensitive	Sensitive	Sensitive	Sensitive	Intermediate	Sensitive	Sensitive	Sensitive	Sensitive	Sensitive	6A
1096	2016-02-24	Yes	4	Male	Yes	No	No	No	No	No	Normal Temperature	No	No	0	0	Yes	2016-02-24	Yes	Sensitive	Sensitive	Sensitive	Sensitive	Resistant	Sensitive	Sensitive	Sensitive	Sensitive	Sensitive	6A
1097	2016-02-24	Yes	13	Male	Yes	Yes	Yes	No	No	No	Normal Temperature	No	No	0	2	Yes	2016-02-24	No											culture negative
1098	2016-02-25	Yes	5	Female	Yes	Yes	Yes	No	Yes	No	Normal Temperature	No	No	0	4	Yes	2016-02-25	Yes	Sensitive	Sensitive	Sensitive	Sensitive	Resistant	Sensitive	Sensitive	Sensitive	Sensitive	Sensitive	non-typeable
1099	2016-02-25	Yes	8	Female	Yes	No	No	No	No	No	Normal Temperature	No	No	0	0	Yes	2016-02-25	Yes	Sensitive	Sensitive	Sensitive	Sensitive	Resistant	Resistant	Sensitive	Sensitive	Sensitive	Sensitive	10A
1100	2016-02-25	Yes	9	Male	Yes	No	Yes	No	No	No	Normal Temperature	No	No	1	1	Yes	2016-02-25	Yes	Sensitive	Resistant	Sensitive	Sensitive	Resistant	Resistant	Sensitive	Sensitive	Sensitive	Sensitive	21
1101	2016-02-29	Yes	6	Female	No	No	No	No	Yes	No	Normal Temperature	No	No	0	1	Yes	2016-02-29	Yes	Sensitive	Sensitive	Sensitive	Sensitive	Resistant	Sensitive	Sensitive	Sensitive	Sensitive	Sensitive	16F
1102	2016-02-29	Yes	4	Male	Yes	Yes	Yes	No	Yes	No	Normal Temperature	No	No	0	0	Yes	2016-02-29	Yes	Sensitive	Sensitive	Sensitive	Sensitive	Resistant	Sensitive	Sensitive	Sensitive	Sensitive	Sensitive	6A
1103	2016-02-29	Yes	3	Female	No	No	Yes	No	Yes	No	Normal Temperature	No	No	0	0	Yes	2016-02-29	Yes	Sensitive	Sensitive	Sensitive	Sensitive	Resistant	Sensitive	Sensitive	Sensitive	Sensitive	Sensitive	31
1104	2016-02-29	Yes	2	Male	Yes	Yes	Yes	No	Yes	No	Normal Temperature	No	No	0	1	Yes	2016-02-29	Yes	Sensitive	Sensitive	Sensitive	Sensitive	Resistant	Sensitive	Sensitive	Sensitive	Sensitive	Sensitive	23F
1105	2016-02-29	Yes	8	Male	Yes	Yes	Yes	No	Yes	No	Normal Temperature	No	No	0	3	Yes	2016-02-29	Yes	Sensitive	Resistant	Sensitive	Sensitive	Resistant	Resistant	Sensitive	Sensitive	Sensitive	Sensitive	10A
1106	2016-02-29	Yes	11	Female	No	No	Yes	No	No	No	Normal Temperature	No	No	0	2	Yes	2016-02-29	Yes	Sensitive	Sensitive	Sensitive	Sensitive	Intermediate	Resistant	Sensitive	Sensitive	Sensitive	Sensitive	15B/15C
1107	2016-03-01	Yes	10	Male	Yes	Yes	Yes	No	No	No	Normal Temperature	No	No	0	4	Yes	2016-03-01	Yes	Sensitive	Sensitive	Sensitive	Sensitive	Resistant	Sensitive	Sensitive	Sensitive	Sensitive	Sensitive	10A
1108	2016-03-01	Yes	15	Male	No	No	Yes	No	Yes	No	Normal Temperature	No	No	0	2	Yes	2016-03-01	Yes	Sensitive	Sensitive	Sensitive	Sensitive	Resistant	Sensitive	Sensitive	Sensitive	Sensitive	Sensitive	7C/7B/40
1109	2016-03-01	Yes	8	Female	No	No	Yes	No	No	No	Normal Temperature	No	No	0	6	Yes	2016-03-01	Yes	Sensitive	Resistant	Sensitive	Sensitive	Resistant	Resistant	Sensitive	Sensitive	Sensitive	Sensitive	23F
1110	2016-03-03	Yes	7	Female	Yes	Yes	Yes	No	Yes	No	Normal Temperature	No	No	0	3	Yes	2016-03-03	Yes	Sensitive	Sensitive	Sensitive	Sensitive	Resistant	Sensitive	Sensitive	Sensitive	Sensitive	Sensitive	11A/11D
1111	2016-03-03	Yes	3	Male	No	No	Yes	No	Yes	No	Normal Temperature	No	No	0	2	Yes	2016-03-03	No											culture negative
1112	2016-03-03	Yes	4	Female	Yes	No	Yes	No	Yes	No	Normal Temperature	No	No	0	0	Yes	2016-03-03	Yes	Sensitive	Sensitive	Sensitive	Sensitive	Resistant	Sensitive	Sensitive	Sensitive	Sensitive	Sensitive	11A/11D
1113	2016-03-04	Yes	11	Female	No	No	No	No	No	No	Normal Temperature	No	No	0	0	Yes	2016-03-04	Yes	Sensitive	Resistant	Sensitive	Sensitive	Resistant	Resistant	Sensitive	Sensitive	Sensitive	Sensitive	34
1114	2016-03-04	Yes	13	Female	No	No	No	No	No	No	Normal Temperature	No	No	0	0	Yes	2016-03-04	Yes	Sensitive	Resistant	Sensitive	Sensitive	Resistant	Resistant	Sensitive	Sensitive	Sensitive	Sensitive	34
1115	2016-03-04	Yes	8	Male	No	No	Yes	No	No	No	Normal Temperature	No	No	0	6	Yes	2016-03-04	Yes	Sensitive	Resistant	Sensitive	Sensitive	Resistant	Resistant	Sensitive	Sensitive	Sensitive	Sensitive	10A
1116	2016-03-07	Yes	10	Male	Yes	Yes	Yes	No	Yes	No	Normal Temperature	No	No	0	2	Yes	2016-03-09	No											culture negative
1117	2016-03-07	Yes	7	Female	Yes	Yes	Yes	No	Yes	No	Normal Temperature	No	No	0	1	Yes	2016-03-07	Yes	Sensitive	Sensitive	Sensitive	Sensitive	Resistant	Sensitive	Sensitive	Sensitive	Sensitive	Sensitive	23F
1118	2016-03-07	Yes	14	Female	Yes	No	Yes	No	No	No	Normal Temperature	No	No	0	2	Yes	2016-03-07	Yes	Sensitive	Sensitive	Sensitive	Sensitive	Intermediate	Sensitive	Sensitive	Sensitive	Sensitive	Sensitive	6A
1119	2016-03-07	Yes	5	Male	No	Yes	Yes	No	No	No	Normal Temperature	No	No	0	2	Yes	2016-03-07	No											culture negative
1120	2016-03-08	Yes	3	Female	No	No	No	No	No	No	Normal Temperature	No	No	0	0	Yes	2016-03-08	No											culture negative
1121	2016-03-08	Yes	17	Female	Yes	Yes	Yes	No	No	No	Normal Temperature	No	No	0	3	Yes	2016-03-08	No											culture negative
1122	2016-03-08	Yes	3	Female	Yes	Yes	Yes	No	Yes	No	Normal Temperature	No	No	0	4	Yes	2016-03-08	No											culture negative
1123	2016-03-08	Yes	5	Female	Yes	Yes	Yes	No	Yes	No	Normal Temperature	No	No	0	1	Yes	2016-03-08	Yes	Sensitive	Sensitive	Sensitive	Sensitive	Resistant	Sensitive	Sensitive	Sensitive	Sensitive	Sensitive	16F
1124	2016-03-08	Yes	4	Male	No	No	No	No	No	No	Normal Temperature	No	No	0	1	Yes	2016-03-08	No											culture negative
1125	2016-03-09	Yes	6	Male	Yes	No	No	No	Yes	No	Normal Temperature	No	No	0	0	Yes	2016-03-09	No											culture negative
1126	2016-03-09	Yes	7	Female	Yes	No	Yes	No	No	No	Normal Temperature	No	No	0	1	Yes	2016-03-09	Yes	Sensitive	Sensitive	Sensitive	Sensitive	Resistant	Sensitive	Sensitive	Sensitive	Sensitive	Sensitive	11A/11D
1127	2016-03-09	Yes	21	Female	No	Yes	No	No	No	No	Normal Temperature	No	No	0	0	Yes	2016-03-09	Yes	Sensitive	Sensitive	Sensitive	Sensitive	Resistant	Resistant	Sensitive	Sensitive	Sensitive	Sensitive	6A
1128	2016-03-10	Yes	5	Female	Yes	No	No	No	No	No	Normal Temperature	No	No	0	0	Yes	2016-03-10	No											culture negative
1129	2016-03-10	Yes	5	Male	Yes	No	No	No	No	No	Normal Temperature	No	No	0	0	Yes	2016-03-10	No											culture negative
1130	2016-03-10	Yes	8	Male	Yes	Yes	No	No	No	No	Normal Temperature	No	No	0	1	Yes	2016-03-10	Yes	Sensitive	Sensitive	Sensitive	Sensitive	Intermediate	Sensitive	Sensitive	Sensitive	Sensitive	Sensitive	6B
1131	2016-03-14	Yes	11	Female	Yes	Yes	Yes	No	No	No	Normal Temperature	No	No	0	1	Yes	2016-03-14	Yes	Sensitive	Sensitive	Sensitive	Sensitive	Intermediate	Sensitive	Sensitive	Sensitive	Sensitive	Sensitive	10A
1132	2016-03-14	Yes	2	Male	Yes	No	Yes	No	No	No	Normal Temperature	No	No	0	1	Yes	2016-03-14	Yes	Sensitive	Sensitive	Sensitive	Sensitive	Intermediate	Sensitive	Sensitive	Sensitive	Sensitive	Sensitive	10A
1133	2016-03-14	Yes	2	Female	Yes	Yes	No	No	No	No	Normal Temperature	No	No	0	1	Yes	2016-03-14	No											culture negative
1134	2016-03-14	Yes	11	Male	Yes	No	No	No	No	No	Normal Temperature	No	No	0	1	Yes	2016-03-14	Yes	Sensitive	Sensitive	Sensitive	Sensitive	Sensitive	Resistant	Sensitive	Sensitive	Sensitive	Sensitive	non-typeable
1135	2016-03-15	Yes	9	Male	Yes	No	Yes	No	No	No	Normal Temperature	No	No	0	0	Yes	2016-03-15	Yes	Sensitive	Sensitive	Sensitive	Sensitive	Intermediate	Sensitive	Sensitive	Sensitive	Sensitive	Sensitive	non-typeable
1136	2016-03-15	Yes	5	Male	Yes	No	No	No	No	No	Normal Temperature	No	No	0	0	Yes	2016-03-15	No											culture negative
1137	2016-03-15	Yes	10	Female	Yes	No	Yes	No	No	No	Normal Temperature	No	No	0	0	Yes	2016-03-15	Yes	Sensitive	Sensitive	Sensitive	Sensitive	Resistant	Sensitive	Sensitive	Sensitive	Sensitive	Sensitive	35B
1138	2016-03-15	Yes	8	Male	Yes	No	Yes	No	No	No	Hyperthermia	No	No	0	0	Yes	2016-03-15	Yes	Sensitive	Sensitive	Sensitive	Sensitive	Resistant	Resistant	Sensitive	Sensitive	Sensitive	Sensitive	6B
1139	2016-03-16	Yes	8	Female	Yes	Yes	Yes	No	No	No	Normal Temperature	No	No	0	0	Yes	2016-03-22	No											10A
1140	2016-03-16	Yes	6	Male	Yes	Yes	Yes	No	Yes	No	Normal Temperature	No	No	0	2	Yes	2016-03-16	Yes	Sensitive	Resistant	Sensitive	Sensitive	Resistant	Resistant	Sensitive	Sensitive	Sensitive	Sensitive	34
1141	2016-03-16	Yes	6	Female	No	No	No	No	No	No	Normal Temperature	No	No	0	0	Yes	2016-03-16	Yes	Sensitive	Resistant	Sensitive	Sensitive	Sensitive	Resistant	Sensitive	Sensitive	Sensitive	Sensitive	35B
1142	2016-03-16	Yes	5	Female	Yes	Yes	Yes	No	Yes	No	Normal Temperature	No	No	0	2	Yes	2016-03-16	No											culture negative
1143	2016-03-17	Yes	6	Male	Yes	Yes	Yes	No	Yes	No	Normal Temperature	No	No	0	1	Yes	2016-03-17	No											culture negative
1144	2016-03-17	Yes	2	Female	No	No	Yes	No	Yes	No	Normal Temperature	No	No	0	2	Yes	2016-03-17	Yes	Sensitive	Sensitive	Sensitive	Sensitive	Sensitive	Sensitive	Sensitive	Sensitive	Sensitive	Sensitive	15B/15C
1145	2016-03-17	Yes	5	Female	Yes	Yes	Yes	No	No	No	Normal Temperature	No	No	0	0	Yes	2016-03-17	Yes	Sensitive	Sensitive	Sensitive	Sensitive	Resistant	Sensitive	Sensitive	Sensitive	Sensitive	Sensitive	6D
1146	2016-03-21	Yes	2	Female	No	No	Yes	No	Yes	No	Normal Temperature	No	No	0	3	Yes	2016-03-21	No											culture negative
1147	2016-03-21	Yes	21	Male	No	No	No	No	No	No	Normal Temperature	No	No	0	0	Yes	2016-03-21	No											culture negative
1148	2016-03-21	Yes	11	Female	No	No	Yes	No	No	No	Normal Temperature	No	No	0	1	Yes	2016-03-21	Yes	Sensitive	Sensitive	Sensitive	Sensitive	Resistant	Sensitive	Sensitive	Sensitive	Sensitive	Sensitive	6A
1149	2016-03-21	Yes	4	Male	Yes	Yes	Yes	No	Yes	No	Normal Temperature	No	No	0	2	Yes	2016-03-21	No											culture negative
1150	2016-03-22	Yes	9	Female	Yes	No	Yes	No	No	No	Normal Temperature	No	No	0	1	Yes	2016-03-22	Yes	Sensitive	Sensitive	Sensitive	Sensitive	Resistant	Sensitive	Sensitive	Sensitive	Sensitive	Sensitive	6B
1151	2016-03-22	Yes	1	Female	No	No	No	No	No	No	Normal Temperature	No	No	0	0	Yes	2016-03-22	Yes	Sensitive	Sensitive	Sensitive	Sensitive	Intermediate	Sensitive	Sensitive	Sensitive	Sensitive	Sensitive	9V/9A
1152	2016-03-22	Yes	4	Female	No	Yes	No	No	No	No	Normal Temperature	No	No	0	0	Yes	2016-03-22	Yes	Sensitive	Sensitive	Sensitive	Sensitive	Resistant	Sensitive	Sensitive	Sensitive	Sensitive	Sensitive	11A/11D
1153	2016-03-24	Yes	6	Female	Yes	No	Yes	No	No	No	Normal Temperature	No	No	0	3	Yes	2016-03-24	No											culture negative
1154	2016-03-24	Yes	3	Male	Yes	Yes	Yes	No	Yes	No	Normal Temperature	No	No	0	3	Yes	2016-03-24	No											culture negative
1155	2016-03-24	Yes	7	Male	Yes	Yes	No	No	Yes	No	Normal Temperature	No	No	0	0	Yes	2016-03-24	Yes	Sensitive	Sensitive	Sensitive	Sensitive	Resistant	Sensitive	Sensitive	Sensitive	Sensitive	Sensitive	6A
1156	2016-03-24	Yes	2	Female	No	Yes	No	No	No	No	Normal Temperature	No	No	0	1	Yes	2016-03-24	No											culture negative
1157	2016-03-24	Yes	6	Female	No	No	No	No	No	No	Normal Temperature	No	No	0	2	Yes	2016-03-24	Yes	Sensitive	Sensitive	Sensitive	Sensitive	Resistant	Sensitive	Sensitive	Sensitive	Sensitive	Sensitive	19F
1158	2016-03-25	Yes	5	Male	Yes	Yes	Yes	No	No	No	Normal Temperature	No	No	0	0	Yes	2016-03-25	Yes	Sensitive	Sensitive	Sensitive	Sensitive	Intermediate	Sensitive	Sensitive	Sensitive	Sensitive	Sensitive	15B/15C
1159	2016-03-25	Yes	10	Female	Yes	No	Yes	No	Yes	No	Normal Temperature	No	No	0	2	Yes	2016-03-25	Yes	Sensitive	Sensitive	Sensitive	Sensitive	Intermediate	Sensitive	Sensitive	Sensitive	Sensitive	Sensitive	17F
1160	2016-03-25	Yes	4	Male	Yes	Yes	No	No	Yes	No	Normal Temperature	No	No	0	0	Yes	2016-03-25	Yes	Sensitive	Sensitive	Sensitive	Sensitive	Resistant	Sensitive	Sensitive	Sensitive	Sensitive	Sensitive	6A
1161	2016-03-28	Yes	5	Female	Yes	Yes	Yes	No	No	No	Normal Temperature	No	No	0	1	Yes	2016-03-28	Yes	Sensitive	Sensitive	Sensitive	Sensitive	Resistant	Resistant	Sensitive	Sensitive	Sensitive	Sensitive	non-typeable
1162	2016-03-28	Yes	8	Female	Yes	Yes	Yes	No	Yes	No	Normal Temperature	No	No	0	2	Yes	2016-03-28	Yes	Sensitive	Sensitive	Sensitive	Sensitive	Resistant	Sensitive	Sensitive	Sensitive	Sensitive	Sensitive	38/25F/25A
1163	2016-03-28	Yes	15	Female	Yes	No	No	No	No	No	Normal Temperature	No	No	0	2	Yes	2016-03-28	No											culture negative
1164	2016-03-28	Yes	17	Female	Yes	No	No	No	No	No	Normal Temperature	No	No	0	0	Yes	2016-03-28	Yes	Sensitive	Resistant	Sensitive	Sensitive	Resistant	Resistant	Sensitive	Sensitive	Sensitive	Sensitive	7C/7B/40
1165	2016-03-30	Yes	8	Male	Yes	Yes	Yes	No	No	No	Normal Temperature	No	No	0	0	Yes	2016-03-30	Yes	Sensitive	Sensitive	Sensitive	Sensitive	Resistant	Resistant	Sensitive	Sensitive	Sensitive	Sensitive	non-typeable
1166	2016-03-30	Yes	15	Male	Yes	Yes	Yes	No	No	No	Normal Temperature	No	No	0	2	Yes	2016-03-30	Yes	Sensitive	Sensitive	Sensitive	Sensitive	Resistant	Resistant	Sensitive	Sensitive	Sensitive	Sensitive	10A
1167	2016-03-30	Yes	12	Male	No	No	No	No	No	No	Normal Temperature	No	No	0	0	Yes	2016-03-30	Yes	Sensitive	Sensitive	Sensitive	Sensitive	Resistant	Resistant	Sensitive	Sensitive	Sensitive	Sensitive	10A
1168	2016-03-30	Yes	9	Female	Yes	Yes	Yes	No	No	No	Normal Temperature	No	No	0	0	Yes	2016-03-30	Yes	Sensitive	Sensitive	Sensitive	Sensitive	Resistant	Sensitive	Sensitive	Sensitive	Sensitive	Sensitive	12F/12A/44/46
1169	2016-03-30	Yes	17	Male	No	No	No	No	No	No	Normal Temperature	No	No	0	0	Yes	2016-03-30	No											culture negative
1170	2016-03-31	Yes	6	Male	Yes	Yes	Yes	No	Yes	Yes	Normal Temperature	No	Yes	0	0	Yes	2016-03-31	Yes	Sensitive	Sensitive	Sensitive	Sensitive	Resistant	Sensitive	Sensitive	Sensitive	Sensitive	Sensitive	7C/7B/40
1171	2016-03-31	Yes	5	Female	Yes	No	No	No	Yes	No	Normal Temperature	No	No	0	1	Yes	2016-03-31	Yes	Sensitive	Sensitive	Sensitive	Sensitive	Resistant	Sensitive	Sensitive	Sensitive	Sensitive	Sensitive	7C/7B/40
1172	2016-03-31	Yes	9	Female	No	Yes	No	No	No	No	Normal Temperature	No	No	0	0	Yes	2016-03-31	Yes	Sensitive	Sensitive	Sensitive	Sensitive	Resistant	Sensitive	Sensitive	Sensitive	Sensitive	Sensitive	non-typeable
1173	2016-04-01	Yes	1	Male	No	No	Yes	No	No	No	Normal Temperature	No	No	0	1	Yes	2016-04-01	Yes	Sensitive	Resistant	Sensitive	Sensitive	Resistant	Resistant	Sensitive	Sensitive	Sensitive	Sensitive	18C/18F/18B/18A
1174	2016-04-01	Yes	9	Female	Yes	No	Yes	No	No	No	Normal Temperature	No	No	0	1	Yes	2016-04-01	Yes	Sensitive	Sensitive	Sensitive	Sensitive	Resistant	Resistant	Sensitive	Sensitive	Sensitive	Sensitive	35B
1175	2016-04-04	Yes	5	Female	No	No	No	No	No	No	Normal Temperature	No	No	0	2	Yes	2016-04-01	Yes	Sensitive	Sensitive	Sensitive	Sensitive	Resistant	Sensitive	Sensitive	Sensitive	Sensitive	Sensitive	15B/15C
1176	2016-04-04	Yes	5	Male	No	No	No	No	No	No	Normal Temperature	No	No	0	0	Yes	2016-04-04	Yes	Sensitive	Sensitive	Sensitive	Sensitive	Resistant	Sensitive	Sensitive	Sensitive	Sensitive	Sensitive	non-typeable
1177	2016-04-04	Yes	4	Male	Yes	No	Yes	No	No	No	Normal Temperature	No	No	0	0	Yes	2016-04-04	No											culture negative
1178	2016-04-04	Yes	11	Male	No	No	No	No	No	No	Normal Temperature	No	No	0	0	Yes	2016-04-04	Yes	Sensitive	Resistant	Sensitive	Sensitive	Resistant	Sensitive	Sensitive	Sensitive	Sensitive	Sensitive	10A
1179	2016-04-04	Yes	6	Male	No	No	No	No	No	No	Normal Temperature	No	No	0	0	Yes	2016-04-04	Yes	Sensitive	Sensitive	Sensitive	Sensitive	Resistant	Sensitive	Sensitive	Sensitive	Sensitive	Sensitive	9N/9L
1180	2016-04-04	Yes	11	Male	Yes	Yes	Yes	No	No	No	Normal Temperature	No	No	0	1	Yes	2016-04-04	No											culture negative
1181	2016-04-05	Yes	3	Male	Yes	Yes	Yes	No	Yes	No	Normal Temperature	No	No	0	0	Yes	2016-04-05	No											culture negative
1182	2016-04-05	Yes	5	Male	No	No	Yes	No	Yes	No	Normal Temperature	No	No	0	2	Yes	2016-04-05	Yes	Resistant	Resistant	Sensitive	Sensitive	Resistant	Resistant	Sensitive	Sensitive	Sensitive	Sensitive	non-typeable
1183	2016-04-05	Yes	5	Female	No	No	No	No	No	No	Normal Temperature	No	No	0	0	Yes	2016-04-05	Yes	Sensitive	Sensitive	Sensitive	Sensitive	Resistant	Sensitive	Sensitive	Sensitive	Sensitive	Sensitive	23B
1184	2016-04-05	Yes	4	Male	No	No	No	No	No	No	Normal Temperature	No	No	0	0	Yes	2016-04-05	Yes	Sensitive	Sensitive	Sensitive	Sensitive	Resistant	Sensitive	Sensitive	Sensitive	Sensitive	Sensitive	9N/9L
1185	2016-04-06	Yes	22	Male	Yes	Yes	No	No	No	No	Normal Temperature	No	No	0	1	Yes	2016-04-06	No											culture negative
1186	2016-04-06	Yes	6	Female	Yes	Yes	Yes	No	No	No	Normal Temperature	No	No	0	1	Yes	2016-04-06	No											culture negative
1187	2016-04-06	Yes	11	Female	Yes	No	Yes	No	No	No	Normal Temperature	No	No	0	0	Yes	2016-04-06	Yes	Sensitive	Sensitive	Sensitive	Sensitive	Resistant	Sensitive	Sensitive	Sensitive	Sensitive	Sensitive	34
1188	2016-04-07	Yes	4	Female	Yes	Yes	Yes	No	No	No	Normal Temperature	No	No	0	1	Yes	2016-04-07	Yes	Sensitive	Sensitive	Sensitive	Sensitive	Resistant	Sensitive	Sensitive	Sensitive	Sensitive	Sensitive	6B
1189	2016-04-07	Yes	6	Male	No	No	Yes	No	No	No	Normal Temperature	No	No	0	3	Yes	2016-04-07	Yes	Sensitive	Sensitive	Sensitive	Sensitive	Resistant	Sensitive	Sensitive	Sensitive	Sensitive	Sensitive	35B
1190	2016-04-07	Yes	7	Female	Yes	Yes	Yes	No	Yes	No	Normal Temperature	No	No	0	1	Yes	2016-04-07	Yes	Sensitive	Resistant	Sensitive	Sensitive	Resistant	Resistant	Sensitive	Sensitive	Sensitive	Sensitive	19F
1191	2016-04-12	Yes	6	Female	Yes	No	No	No	No	No	Normal Temperature	No	No	0	0	Yes	2016-04-12	Yes	Sensitive	Sensitive	Sensitive	Sensitive	Resistant	Sensitive	Sensitive	Sensitive	Sensitive	Sensitive	16F
1192	2016-04-12	Yes	8	Female	Yes	Yes	Yes	No	Yes	No	Normal Temperature	No	No	0	1	Yes	2016-04-12	Yes	Sensitive	Sensitive	Sensitive	Sensitive	Resistant	Sensitive	Sensitive	Sensitive	Sensitive	Sensitive	7C/7B/40
1193	2016-04-12	Yes	4	Male	Yes	Yes	Yes	Yes	Yes	Yes	Normal Temperature	No	Yes	0	2	Yes	2016-04-12	Yes	Sensitive	Resistant	Sensitive	Sensitive	Resistant	Resistant	Sensitive	Sensitive	Sensitive	Sensitive	19A
1194	2016-04-12	Yes	18	Male	Yes	No	No	No	No	No	Normal Temperature	No	No	0	1	Yes	2016-04-12	Yes	Sensitive	Sensitive	Sensitive	Sensitive	Resistant	Sensitive	Sensitive	Sensitive	Sensitive	Sensitive	6A
1195	2016-04-13	Yes	6	Female	No	No	Yes	No	No	No	Normal Temperature	No	No	0	0	Yes	2016-04-13	No											culture negative
1196	2016-04-13	Yes	3	Male	No	No	No	No	Yes	No	Normal Temperature	No	No	0	0	Yes	2016-04-13	No											culture negative
1197	2016-04-13	Yes	12	Male	Yes	No	No	No	No	No	Normal Temperature	No	No	0	1	Yes	2016-04-13	Yes	Sensitive	Sensitive	Sensitive	Sensitive	Resistant	Sensitive	Sensitive	Sensitive	Sensitive	Sensitive	11A/11D
1198	2016-04-13	Yes	6	Male	Yes	No	No	No	No	No	Normal Temperature	No	No	0	0	Yes	2016-04-13	Yes	Sensitive	Resistant	Sensitive	Sensitive	Resistant	Resistant	Sensitive	Sensitive	Sensitive	Sensitive	19A
1199	2016-04-14	Yes	10	Male	Yes	Yes	Yes	No	No	No	Normal Temperature	No	No	0	3	Yes	2016-04-14	Yes	Sensitive	Sensitive	Sensitive	Sensitive	Resistant	Sensitive	Sensitive	Sensitive	Sensitive	Sensitive	11A/11D
1200	2016-04-14	Yes	6	Female	Yes	Yes	Yes	No	No	No	Normal Temperature	No	No	0	2	Yes	2016-04-14	Yes	Sensitive	Sensitive	Sensitive	Sensitive	Resistant	Sensitive	Sensitive	Sensitive	Sensitive	Sensitive	15F/15A
1201	2016-04-14	Yes	5	Male	No	No	Yes	No	No	No	Normal Temperature	No	No	0	0	Yes	2016-04-14	Yes	Resistant	Sensitive	Sensitive	Sensitive	Resistant	Resistant	Sensitive	Sensitive	Sensitive	Sensitive	non-typeable
1202	2016-04-14	Yes	7	Female	Yes	No	Yes	No	No	No	Normal Temperature	No	No	0	2	Yes	2016-04-14	Yes	Sensitive	Sensitive	Sensitive	Sensitive	Resistant	Sensitive	Sensitive	Sensitive	Sensitive	Sensitive	23F
1203	2016-04-15	Yes	6	Male	Yes	No	No	No	No	No	Normal Temperature	No	No	0	1	Yes	2016-04-15	Yes	Sensitive	Sensitive	Sensitive	Sensitive	Resistant	Sensitive	Sensitive	Sensitive	Sensitive	Sensitive	13
1204	2016-04-15	Yes	15	Female	Yes	No	No	No	No	No	Normal Temperature	No	No	0	0	Yes	2016-04-15	Yes	Sensitive	Resistant	Sensitive	Sensitive	Resistant	Sensitive	Sensitive	Sensitive	Sensitive	Sensitive	21
1205	2016-04-15	Yes	3	Female	Yes	No	Yes	No	No	No	Normal Temperature	No	No	0	0	Yes	2016-04-15	Yes	Sensitive	Sensitive	Sensitive	Sensitive	Resistant	Sensitive	Sensitive	Sensitive	Sensitive	Sensitive	23B
1206	2016-04-18	Yes	8	Female	No	No	Yes	No	No	No	Normal Temperature	No	No	0	0	Yes	2016-04-18	No											culture negative
1207	2016-04-18	Yes	9	Male	No	No	Yes	No	No	No	Hyperthermia	No	No	0	0	Yes	2016-04-18	Yes	Sensitive	Sensitive	Sensitive	Sensitive	Resistant	Sensitive	Sensitive	Sensitive	Sensitive	Sensitive	15B/15C
1208	2016-04-18	Yes	4	Male	Yes	No	Yes	No	No	No	Normal Temperature	No	No	0	0	Yes	2016-04-18	Yes	Sensitive	Sensitive	Sensitive	Sensitive	Resistant	Resistant	Sensitive	Sensitive	Sensitive	Sensitive	6B
1209	2016-04-18	Yes	2	Male	No	Yes	Yes	No	No	No	Normal Temperature	No	No	0	0	Yes	2016-04-18	Yes	Sensitive	Resistant	Sensitive	Sensitive	Resistant	Resistant	Sensitive	Sensitive	Sensitive	Sensitive	11A/11D
1210	2016-04-20	Yes	5	Female	Yes	Yes	Yes	No	No	No	Normal Temperature	No	No	0	0	Yes	2016-04-20	Yes	Sensitive	Sensitive	Sensitive	Sensitive	Resistant	Sensitive	Sensitive	Sensitive	Sensitive	Sensitive	6A
1211	2016-04-20	Yes	16	Male	No	Yes	Yes	No	Yes	No	Normal Temperature	yes	No	0	1	Yes	2016-04-20	Yes	Sensitive	Sensitive	Sensitive	Sensitive	Resistant	Sensitive	Sensitive	Sensitive	Sensitive	Sensitive	6A
1212	2016-04-20	Yes	14	Female	No	Yes	Yes	No	No	No	Normal Temperature	No	No	0	2	Yes	2016-04-20	Yes	Sensitive	Sensitive	Sensitive	Sensitive	Intermediate	Sensitive	Sensitive	Sensitive	Sensitive	Sensitive	11A/11D
1213	2016-04-20	Yes	2	Male	No	No	Yes	No	No	No	Normal Temperature	No	No	0	4	Yes	2016-04-20	No											culture negative
1214	2016-04-21	Yes	3	Female	Yes	No	No	No	No	No	Normal Temperature	No	No	0	1	Yes	2016-04-21	Yes	Sensitive	Sensitive	Sensitive	Sensitive	Resistant	Resistant	Sensitive	Sensitive	Sensitive	Sensitive	35B
1215	2016-04-21	Yes	5	Female	Yes	Yes	No	No	No	No	Normal Temperature	No	No	0	1	Yes	2016-04-21	Yes	Sensitive	Resistant	Sensitive	Sensitive	Sensitive	Resistant	Sensitive	Sensitive	Sensitive	Sensitive	19A
1216	2016-04-21	Yes	3	Male	Yes	Yes	Yes	No	Yes	Yes	Normal Temperature	No	No	0	3	Yes	2016-04-21	No											culture negative
1217	2016-04-21	Yes	3	Female	Yes	Yes	Yes	No	No	No	Normal Temperature	No	No	0	2	Yes	2016-04-21	Yes	Sensitive	Sensitive	Sensitive	Sensitive	Resistant	Sensitive	Sensitive	Sensitive	Sensitive	Sensitive	11A/11D
1218	2016-04-21	Yes	12	Male	No	No	Yes	No	No	No	Normal Temperature	No	No	0	2	Yes	2016-04-21	Yes	Sensitive	Sensitive	Sensitive	Sensitive	Sensitive	Sensitive	Sensitive	Sensitive	Sensitive	Sensitive	17F
1219	2016-04-22	Yes	9	Female	Yes	No	No	No	No	No	Normal Temperature	No	No	0	0	Yes	2016-04-22	Yes	Sensitive	Sensitive	Sensitive	Sensitive	Resistant	Resistant	Sensitive	Sensitive	Sensitive	Sensitive	10A
1220	2016-04-22	Yes	7	Male	Yes	No	No	No	No	No	Normal Temperature	No	No	0	0	Yes	2016-04-22	Yes	Sensitive	Resistant	Sensitive	Sensitive	Intermediate	Resistant	Sensitive	Sensitive	Sensitive	Sensitive	19A
1221	2016-04-25	Yes	11	Female	Yes	No	Yes	No	No	No	Normal Temperature	No	No	0	3	Yes	2016-04-25	Yes	Sensitive	Sensitive	Sensitive	Sensitive	Intermediate	Sensitive	Sensitive	Sensitive	Sensitive	Sensitive	13
1222	2016-04-25	Yes	8	Male	Yes	Yes	Yes	No	No	No	Normal Temperature	No	No	0	1	Yes	2016-04-25	Yes	Sensitive	Sensitive	Sensitive	Sensitive	Sensitive	Sensitive	Sensitive	Sensitive	Sensitive	Sensitive	13
1223	2016-04-25	Yes	7	Male	Yes	Yes	Yes	No	Yes	No	Normal Temperature	No	No	0	2	Yes	2016-04-25	Yes	Sensitive	Resistant	Sensitive	Sensitive	Resistant	Resistant	Sensitive	Sensitive	Sensitive	Sensitive	non-typeable
1224	2016-04-25	Yes	4	Female	Yes	Yes	Yes	No	No	No	Normal Temperature	No	No	0	1	Yes	2016-04-25	Yes	Sensitive	Sensitive	Sensitive	Sensitive	Resistant	Sensitive	Sensitive	Sensitive	Sensitive	Sensitive	non-typeable
1225	2016-04-27	Yes	11	Female	Yes	No	No	No	No	No	Normal Temperature	No	No	0	0	Yes	2016-04-27	Yes	Sensitive	Resistant	Sensitive	Sensitive	Intermediate	Resistant	Sensitive	Sensitive	Sensitive	Sensitive	35B
1226	2016-04-27	Yes	17	Female	Yes	No	No	No	No	No	Normal Temperature	No	No	0	0	Yes	2016-04-27	Yes	Sensitive	Sensitive	Sensitive	Sensitive	Intermediate	Sensitive	Sensitive	Sensitive	Sensitive	Sensitive	10F/10C/33C
1227	2016-04-27	Yes	22	Male	Yes	No	Yes	No	No	No	Normal Temperature	yes	No	0	2	Yes	2016-04-27	Yes	Sensitive	Sensitive	Sensitive	Sensitive	Intermediate	Sensitive	Sensitive	Sensitive	Sensitive	Sensitive	17F
1228	2016-04-27	Yes	2	Female	Yes	No	Yes	No	Yes	No	Normal Temperature	No	No	0	1	Yes	2016-04-27	No											culture negative
1229	2016-04-29	Yes	12	Female	No	Yes	Yes	No	No	No	Normal Temperature	No	No	0	3	Yes	2016-04-29	Yes	Sensitive	Sensitive	Sensitive	Sensitive	Intermediate	Sensitive	Sensitive	Sensitive	Sensitive	Sensitive	17F
1230	2016-04-29	Yes	17	Female	No	No	No	No	No	No	Normal Temperature	No	No	0	0	Yes	2016-04-29	Yes	Sensitive	Sensitive	Sensitive	Sensitive	Resistant	Sensitive	Sensitive	Sensitive	Sensitive	Sensitive	35B
1231	2016-04-29	Yes	8	Female	Yes	No	Yes	No	No	No	Normal Temperature	No	No	0	1	Yes	2016-04-29	Yes	Sensitive	Sensitive	Sensitive	Sensitive	Intermediate	Sensitive	Sensitive	Sensitive	Sensitive	Sensitive	23F
1232	2016-04-29	Yes	5	Female	Yes	Yes	Yes	No	No	No	Normal Temperature	No	No	0	2	Yes	2016-04-29	Yes	Sensitive	Sensitive	Sensitive	Sensitive	Resistant	Sensitive	Sensitive	Sensitive	Sensitive	Sensitive	9V/9A
1233	2016-04-29	Yes	10	Female	Yes	Yes	No	No	No	No	Normal Temperature	No	No	0	2	Yes	2016-04-29	Yes	Sensitive	Sensitive	Sensitive	Sensitive	Intermediate	Sensitive	Sensitive	Sensitive	Sensitive	Sensitive	9V/9A
1234	2016-04-30	Yes	20	Male	Yes	Yes	Yes	No	No	No	Normal Temperature	No	No	0	1	Yes	2016-04-30	Yes	Sensitive	Sensitive	Sensitive	Sensitive	Resistant	Sensitive	Sensitive	Sensitive	Sensitive	Sensitive	15B/15C
1235	2016-04-30	Yes	16	Female	Yes	Yes	Yes	No	Yes	No	Normal Temperature	No	No	0	1	Yes	2016-04-30	Yes	Sensitive	Sensitive	Sensitive	Sensitive	Intermediate	Resistant	Sensitive	Sensitive	Sensitive	Sensitive	15B/15C
1236	2016-05-02	Yes	7	Female	No	No	Yes	No	No	No	Normal Temperature	No	No	0	1	Yes	2016-05-02	Yes	Sensitive	Sensitive	Sensitive	Sensitive	Resistant	Intermediate	Sensitive	Sensitive	Sensitive	Sensitive	10F/10C/33C
1237	2016-05-02	Yes	8	Female	Yes	Yes	Yes	No	No	No	Normal Temperature	No	No	0	1	Yes	2016-05-02	No											culture negative
1238	2016-05-02	Yes	11	Male	Yes	Yes	Yes	No	Yes	No	Normal Temperature	No	No	0	2	Yes	2016-05-02	Yes	Sensitive	Resistant	Sensitive	Sensitive	Resistant	Resistant	Sensitive	Sensitive	Sensitive	Sensitive	35B
1239	2016-05-02	Yes	11	Male	Yes	No	No	No	No	No	Normal Temperature	No	No	0	0	Yes	2016-05-02	Yes	Sensitive	Sensitive	Sensitive	Sensitive	Sensitive	Sensitive	Sensitive	Sensitive	Sensitive	Sensitive	non-typeable
1240	2016-05-02	Yes	11	Male	Yes	Yes	Yes	No	Yes	No	Normal Temperature	No	No	0	2	Yes	2016-05-02	Yes	Sensitive	Sensitive	Sensitive	Sensitive	Sensitive	Sensitive	Sensitive	Sensitive	Sensitive	Sensitive	non-typeable
1241	2016-05-02	Yes	6	Female	Yes	Yes	No	No	Yes	No	Normal Temperature	No	No	0	1	Yes	2016-05-02	Yes	Sensitive	Resistant	Sensitive	Sensitive	Resistant	Resistant	Sensitive	Sensitive	Sensitive	Sensitive	10A
1242	2016-05-03	Yes	12	Female	Yes	No	Yes	No	No	No	Normal Temperature	No	No	0	1	Yes	2016-05-03	No											culture negative
1243	2016-05-04	Yes	6	Female	Yes	Yes	Yes	No	Yes	No	Normal Temperature	No	No	0	2	Yes	2016-05-03	Yes	Sensitive	Sensitive	Sensitive	Sensitive	Resistant	Sensitive	Sensitive	Sensitive	Sensitive	Sensitive	7C/7B/40
1244	2016-05-03	Yes	14	Female	Yes	No	No	No	No	No	Normal Temperature	No	No	0	3	Yes	2016-05-03	Yes	Sensitive	Sensitive	Sensitive	Sensitive	Resistant	Sensitive	Sensitive	Sensitive	Sensitive	Sensitive	23B
1245	2016-05-04	Yes	8	Male	Yes	Yes	No	No	Yes	No	Normal Temperature	No	No	0	2	Yes	2016-05-04	Yes	Sensitive	Sensitive	Sensitive	Sensitive	Resistant	Resistant	Sensitive	Sensitive	Sensitive	Sensitive	14
1246	2016-05-04	Yes	12	Female	No	No	No	No	No	No	Normal Temperature	No	No	0	0	Yes	2016-05-04	Yes	Sensitive	Sensitive	Sensitive	Sensitive	Resistant	Sensitive	Sensitive	Sensitive	Sensitive	Sensitive	11A/11D
1247	2016-05-04	Yes	4	Male	Yes	No	Yes	No	No	No	Normal Temperature	No	No	0	1	Yes	2016-05-04	Yes	Sensitive	Sensitive	Sensitive	Sensitive	Resistant	Sensitive	Sensitive	Sensitive	Sensitive	Sensitive	23B
1248	2016-05-04	Yes	6	Male	Yes	Yes	Yes	No	Yes	No	Normal Temperature	No	No	0	0	Yes	2016-05-04	Yes	Sensitive	Sensitive	Sensitive	Sensitive	Resistant	Sensitive	Sensitive	Sensitive	Sensitive	Sensitive	15B/15C
1249	2016-05-04	Yes	13	Male	No	No	No	No	Yes	No	Normal Temperature	yes	No	0	1	Yes	2016-05-04	Yes	Sensitive	Resistant	Sensitive	Sensitive	Resistant	Resistant	Sensitive	Sensitive	Sensitive	Sensitive	19A
1250	2016-05-05	Yes	11	Female	No	No	No	No	No	No	Normal Temperature	No	No	0	0	Yes	2016-05-05	No											culture negative
1251	2016-05-05	Yes	13	Male	No	No	No	No	No	No	Normal Temperature	No	No	0	0	Yes	2016-05-05	No											culture negative
1252	2016-05-11	Yes	6	Female	Yes	Yes	No	No	No	No	Normal Temperature	No	No	0	1	Yes	2016-05-11	Yes	Sensitive	Sensitive	Sensitive	Sensitive	Resistant	Resistant	Sensitive	Sensitive	Sensitive	Sensitive	6A
1253	2016-05-11	Yes	9	Female	Yes	No	Yes	No	No	No	Normal Temperature	No	No	0	3	Yes	2016-05-11	Yes	Sensitive	Resistant	Sensitive	Sensitive	Resistant	Resistant	Sensitive	Sensitive	Sensitive	Sensitive	9N/9L
1254	2016-05-11	Yes	12	Female	Yes	No	No	No	No	No	Normal Temperature	No	No	0	2	Yes	2016-05-11	Yes	Sensitive	Intermediate	Sensitive	Sensitive	Resistant	Sensitive	Sensitive	Sensitive	Sensitive	Sensitive	9N/9L
1255	2016-05-11	Yes	22	Male	No	No	Yes	No	No	No	Normal Temperature	No	No	0	1	Yes	2016-05-11	No											culture negative
1256	2016-05-12	Yes	2	Male	No	No	No	No	No	No	Normal Temperature	No	No	0	2	Yes	2016-05-12	No											culture negative
1257	2016-05-12	Yes	21	Male	No	No	No	No	No	No	Normal Temperature	No	No	0	1	Yes	2016-05-12	Yes	Sensitive	Sensitive	Sensitive	Sensitive	Resistant	Sensitive	Sensitive	Sensitive	Sensitive	Sensitive	non-typeable
1258	2016-05-12	Yes	21	Male	No	No	No	No	No	No	Normal Temperature	No	No	0	0	Yes	2016-05-12	Yes	Sensitive	Sensitive	Sensitive	Sensitive	Resistant	Sensitive	Sensitive	Sensitive	Sensitive	Sensitive	21
1259	2016-05-12	Yes	11	Male	No	No	Yes	No	No	No	Normal Temperature	No	No	0	1	Yes	2016-05-12	Yes	Sensitive	Sensitive	Sensitive	Sensitive	Resistant	Resistant	Sensitive	Sensitive	Sensitive	Sensitive	10A
1260	2016-05-12	Yes	17	Male	Yes	Yes	Yes	No	Yes	No	Normal Temperature	No	No	0	2	Yes	2016-05-12	Yes	Sensitive	Sensitive	Sensitive	Sensitive	Sensitive	Sensitive	Sensitive	Sensitive	Sensitive	Sensitive	16F
1261	2016-05-13	Yes	4	Female	No	No	Yes	No	No	No	Normal Temperature	No	No	0	1	Yes	2016-05-13	Yes	Sensitive	Sensitive	Sensitive	Sensitive	Resistant	Sensitive	Sensitive	Sensitive	Sensitive	Sensitive	23B
1262	2016-05-13	Yes	6	Female	Yes	No	No	No	No	No	Normal Temperature	No	No	0	0	Yes	2016-05-13	Yes	Sensitive	Resistant	Sensitive	Sensitive	Resistant	Resistant	Sensitive	Sensitive	Sensitive	Sensitive	11A/11D
1263	2016-05-14	Yes	3	Male	No	No	No	No	No	No	Normal Temperature	No	No	0	2	Yes	2016-05-14	Yes	Sensitive	Sensitive	Sensitive	Sensitive	Resistant	Sensitive	Sensitive	Sensitive	Sensitive	Sensitive	15B/15C
1264	2016-05-14	Yes	21	Male	Yes	No	No	No	No	No	Normal Temperature	No	No	0	3	Yes	2016-05-14	Yes	Sensitive	Sensitive	Sensitive	Sensitive	Resistant	Sensitive	Sensitive	Sensitive	Sensitive	Sensitive	17F
1265	2016-05-14	Yes	17	Male	No	Yes	No	No	No	No	Normal Temperature	No	No	0	0	Yes	2016-05-14	Yes	Sensitive	Sensitive	Sensitive	Sensitive	Intermediate	Sensitive	Sensitive	Sensitive	Sensitive	Sensitive	10A
1266	2016-05-14	Yes	3	Male	Yes	No	No	No	No	No	Normal Temperature	No	No	0	0	Yes	2016-05-14	Yes	Sensitive	Sensitive	Sensitive	Sensitive	Resistant	Intermediate	Sensitive	Sensitive	Sensitive	Sensitive	10A
1267	2016-05-16	Yes	7	Female	Yes	Yes	No	No	No	No	Normal Temperature	No	No	0	2	Yes	2016-05-16	Yes	Sensitive	Sensitive	Sensitive	Sensitive	Resistant	Sensitive	Sensitive	Sensitive	Sensitive	Sensitive	non-typeable
1268	2016-05-16	Yes	11	Male	Yes	No	Yes	No	No	No	Normal Temperature	No	No	0	2	Yes	2016-05-16	No											culture negative
1269	2016-05-16	Yes	20	Female	No	Yes	No	No	No	No	Normal Temperature	No	No	0	1	Yes	2016-05-16	Yes	Sensitive	Sensitive	Sensitive	Sensitive	Resistant	Sensitive	Sensitive	Sensitive	Sensitive	Sensitive	33F/33A/37
1270	2016-05-16	Yes	19	Male	No	No	No	No	No	No	Normal Temperature	No	No	0	1	Yes	2016-05-16	Yes	Sensitive	Sensitive	Sensitive	Sensitive	Resistant	Sensitive	Sensitive	Sensitive	Sensitive	Sensitive	35B
1271	2016-05-17	Yes	13	Male	No	No	No	No	No	No	Normal Temperature	No	No	0	0	Yes	2016-05-17	No											culture negative
1272	2016-05-17	Yes	21	Female	Yes	No	No	No	No	No	Normal Temperature	No	No	0	0	Yes	2016-05-17	No											culture negative
1273	2016-05-17	Yes	9	Male	No	No	Yes	No	No	No	Normal Temperature	No	No	0	3	Yes	2016-05-17	Yes	Sensitive	Sensitive	Sensitive	Sensitive	Resistant	Resistant	Sensitive	Sensitive	Sensitive	Sensitive	10A
1274	2016-05-18	Yes	10	Male	Yes	Yes	No	No	No	No	Normal Temperature	No	No	0	2	Yes	2016-05-18	Yes	Sensitive	Sensitive	Sensitive	Sensitive	Resistant	Resistant	Sensitive	Sensitive	Sensitive	Sensitive	10A
1275	2016-05-18	Yes	8	Female	No	No	Yes	No	Yes	No	Normal Temperature	No	No	1	2	Yes	2016-05-18	Yes	Sensitive	Sensitive	Sensitive	Sensitive	Resistant	Sensitive	Sensitive	Sensitive	Sensitive	Sensitive	10A
1276	2016-05-18	Yes	1	Female	Yes	Yes	No	No	Yes	No	Normal Temperature	No	No	0	2	Yes	2016-05-18	Yes	Sensitive	Sensitive	Sensitive	Sensitive	Resistant	Sensitive	Sensitive	Sensitive	Sensitive	Sensitive	7C/7B/40
1277	2016-05-18	Yes	7	Male	Yes	Yes	No	No	Yes	No	Normal Temperature	No	No	0	2	Yes	2016-05-18	Yes	Sensitive	Resistant	Sensitive	Sensitive	Resistant	Resistant	Sensitive	Sensitive	Sensitive	Sensitive	18C/18F/18B/18A
1278	2016-05-18	Yes	6	Female	Yes	Yes	No	No	No	No	Normal Temperature	No	No	0	0	Yes	2016-05-18	Yes	Sensitive	Sensitive	Sensitive	Sensitive	Resistant	Resistant	Sensitive	Sensitive	Sensitive	Sensitive	10A
1279	2016-05-20	Yes	6	Female	No	No	No	No	No	No	Normal Temperature	No	No	0	0	Yes	2016-05-20	No											culture negative
1280	2016-05-20	Yes	18	Female	No	No	No	No	No	No	Normal Temperature	No	No	0	0	Yes	2016-05-20	Yes	Sensitive	Sensitive	Sensitive	Sensitive	Resistant	Sensitive	Sensitive	Sensitive	Sensitive	Sensitive	24F/24A/24B
1281	2016-05-20	Yes	8	Male	Yes	No	Yes	No	No	No	Normal Temperature	No	No	0	0	Yes	2016-05-20	Yes	Sensitive	Sensitive	Sensitive	Sensitive	Intermediate	Sensitive	Sensitive	Sensitive	Sensitive	Sensitive	24F/24A/24B
1282	2016-05-25	Yes	8	Male	No	No	No	No	No	No	Normal Temperature	No	No	0	0	Yes	2016-05-25	No											culture negative
1283	2016-05-25	Yes	5	Male	Yes	No	No	No	Yes	No	Normal Temperature	No	No	0	0	Yes	2016-05-25	No											culture negative
1284	2016-05-25	Yes	10	Male	No	No	Yes	No	No	No	Normal Temperature	No	No	0	0	Yes	2016-05-25	No											culture negative
1285	2016-05-25	Yes	14	Male	Yes	Yes	Yes	No	Yes	No	Normal Temperature	No	No	0	0	Yes	2016-05-25	Yes	Sensitive	Resistant	Sensitive	Sensitive	Resistant	Sensitive	Sensitive	Sensitive	Sensitive	Sensitive	15B/15C
1286	2016-05-26	Yes	8	Female	No	No	No	No	No	No	Normal Temperature	No	No	0	1	Yes	2016-05-26	Yes	Sensitive	Sensitive	Sensitive	Sensitive	Resistant	Sensitive	Sensitive	Sensitive	Sensitive	Sensitive	12F/12A/44/46
1287	2016-05-26	Yes	4	Female	No	No	No	No	No	No	Normal Temperature	No	No	0	2	Yes	2016-05-26	Yes	Sensitive	Sensitive	Sensitive	Sensitive	Resistant	Sensitive	Sensitive	Sensitive	Sensitive	Sensitive	23B
1288	2016-05-26	Yes	14	Female	Yes	Yes	No	No	No	No	Normal Temperature	No	No	0	2	Yes	2016-05-26	Yes	Sensitive	Resistant	Sensitive	Sensitive	Resistant	Resistant	Sensitive	Sensitive	Sensitive	Sensitive	19F
1289	2016-05-26	Yes	8	Male	No	No	Yes	No	No	No	Normal Temperature	No	No	0	0	Yes	2016-05-26	No											culture negative
1290	2016-05-27	Yes	11	Female	Yes	No	Yes	No	Yes	No	Normal Temperature	No	No	0	0	Yes	2016-05-27	Yes	Sensitive	Sensitive	Sensitive	Sensitive	Resistant	Resistant	Sensitive	Sensitive	Sensitive	Sensitive	14
1291	2016-05-27	Yes	10	Female	Yes	No	No	No	No	No	Normal Temperature	No	No	0	2	Yes	2016-05-27	Yes	Sensitive	Sensitive	Sensitive	Sensitive	Intermediate	Sensitive	Sensitive	Sensitive	Sensitive	Sensitive	6A
1292	2016-05-27	Yes	5	Female	No	No	No	No	No	No	Normal Temperature	No	No	0	0	Yes	2016-05-27	Yes	Sensitive	Sensitive	Sensitive	Sensitive	Sensitive	Sensitive	Sensitive	Sensitive	Sensitive	Sensitive	6B
1293	2016-05-27	Yes	9	Male	Yes	Yes	Yes	No	Yes	No	Normal Temperature	No	No	0	4	Yes	2016-05-27	No											culture negative
1294	2016-05-28	Yes	16	Male	No	No	Yes	No	No	No	Normal Temperature	No	No	0	1	Yes	2016-05-28	Yes	Sensitive	Resistant	Sensitive	Sensitive	Resistant	Resistant	Sensitive	Sensitive	Sensitive	Sensitive	19F
1295	2016-05-28	Yes	3	Female	No	No	No	No	No	No	Normal Temperature	No	No	0	0	Yes	2016-05-28	Yes	Sensitive	Resistant	Sensitive	Sensitive	Intermediate	Resistant	Sensitive	Sensitive	Sensitive	Sensitive	14
1296	2016-05-28	Yes	11	Female	Yes	Yes	No	No	No	No	Normal Temperature	No	No	0	1	Yes	2016-05-28	Yes	Sensitive	Resistant	Sensitive	Sensitive	Resistant	Resistant	Sensitive	Sensitive	Sensitive	Sensitive	19F
1297	2016-05-31	Yes	9	Female	No	No	No	No	No	No	Normal Temperature	No	No	0	0	Yes	2016-05-31	Yes	Sensitive	Sensitive	Sensitive	Sensitive	Sensitive	Sensitive	Sensitive	Sensitive	Sensitive	Sensitive	6B
1298	2016-05-31	Yes	19	Male	Yes	No	No	No	No	No	Normal Temperature	No	No	0	1	Yes	2016-05-31	Yes	Sensitive	Sensitive	Sensitive	Sensitive	Intermediate	Sensitive	Sensitive	Sensitive	Sensitive	Sensitive	7C/7B/40
1299	2016-05-31	Yes	12	Male	No	No	No	No	No	No	Normal Temperature	No	No	0	0	Yes	2016-05-31	Yes	Sensitive	Sensitive	Sensitive	Sensitive	Resistant	Sensitive	Sensitive	Sensitive	Sensitive	Sensitive	24F/24A/24B
1300	2016-05-31	Yes	9	Female	No	No	No	No	No	No	Normal Temperature	No	No	0	2	Yes	2016-05-31	Yes	Sensitive	Sensitive	Sensitive	Sensitive	Resistant	Resistant	Sensitive	Sensitive	Sensitive	Sensitive	non-typeable
1301	2016-06-01	Yes	10	Female	No	No	No	No	No	No	Normal Temperature	No	No	0	0	Yes	2016-06-01	Yes	Sensitive	Resistant	Sensitive	Sensitive	Resistant	Resistant	Sensitive	Sensitive	Sensitive	Sensitive	23F
1302	2016-06-01	Yes	12	Female	No	No	No	No	No	No	Normal Temperature	No	No	0	0	Yes	2016-06-01	Yes	Sensitive	Sensitive	Sensitive	Sensitive	Resistant	Sensitive	Sensitive	Sensitive	Sensitive	Sensitive	6A
1303	2016-06-01	Yes	8	Male	No	No	No	No	No	No	Normal Temperature	No	No	0	0	Yes	2016-06-01	Yes	Sensitive	Sensitive	Sensitive	Sensitive	Resistant	Sensitive	Sensitive	Sensitive	Sensitive	Sensitive	19F
1304	2016-06-01	Yes	1	Male	No	No	No	No	No	No	Normal Temperature	No	No	0	0	Yes	2016-06-01	No											culture negative
1305	2016-06-02	Yes	10	Male	No	No	No	No	No	No	Normal Temperature	No	No	0	0	Yes	2016-06-02	Yes	Sensitive	Sensitive	Sensitive	Sensitive	Resistant	Sensitive	Sensitive	Sensitive	Sensitive	Sensitive	19F
1306	2016-06-02	Yes	11	Female	No	No	No	No	No	No	Normal Temperature	No	No	0	0	Yes	2016-06-02	No											culture negative
1307	2016-06-02	Yes	7	Male	No	No	Yes	No	No	No	Normal Temperature	No	No	0	2	Yes	2016-06-02	No											culture negative
1308	2016-06-02	Yes	9	Male	No	No	No	No	No	No	Normal Temperature	No	No	0	0	Yes	2016-06-02	Yes	Sensitive	Resistant	Sensitive	Sensitive	Resistant	Resistant	Sensitive	Sensitive	Sensitive	Sensitive	13
1309	2016-06-02	Yes	9	Female	Yes	Yes	No	No	Yes	No	Normal Temperature	No	No	0	2	Yes	2016-06-02	Yes	Sensitive	Sensitive	Sensitive	Sensitive	Intermediate	Sensitive	Sensitive	Sensitive	Sensitive	Sensitive	non-typeable
1310	2016-06-03	Yes	14	Male	Yes	Yes	No	No	No	No	Normal Temperature	yes	No	0	0	Yes	2016-06-03	Yes	Sensitive	Sensitive	Sensitive	Sensitive	Resistant	Sensitive	Sensitive	Sensitive	Sensitive	Sensitive	35A/35C/42
1311	2016-06-03	Yes	10	Female	No	No	No	No	No	No	Normal Temperature	No	No	0	0	Yes	2016-06-03	No											culture negative
1312	2016-06-07	Yes	7	Female	Yes	Yes	Yes	No	No	No	Normal Temperature	No	No	0	1	Yes	2016-06-07	Yes	Sensitive	Sensitive	Sensitive	Sensitive	Resistant	Sensitive	Sensitive	Sensitive	Sensitive	Sensitive	23F
1313	2016-06-07	Yes	7	Female	No	No	Yes	No	No	No	Normal Temperature	No	No	0	1	Yes	2016-06-07	Yes	Sensitive	Sensitive	Sensitive	Sensitive	Intermediate	Sensitive	Sensitive	Sensitive	Sensitive	Sensitive	15B/15C
1314	2016-06-07	Yes	8	Female	No	No	No	No	No	No	Normal Temperature	No	No	0	0	Yes	2016-06-07	Yes	Sensitive	Sensitive	Sensitive	Sensitive	Resistant	Sensitive	Sensitive	Sensitive	Sensitive	Sensitive	23F
1315	2016-06-07	Yes	8	Male	No	No	No	No	No	No	Normal Temperature	No	No	0	0	Yes	2016-06-07	Yes	Sensitive	Sensitive	Sensitive	Sensitive	Intermediate	Sensitive	Sensitive	Sensitive	Sensitive	Sensitive	15B/15C
1316	2016-06-08	Yes	2	Female	Yes	Yes	Yes	No	Yes	No	Normal Temperature	No	No	0	2	Yes	2016-06-08	Yes	Sensitive	Resistant	Sensitive	Sensitive	Resistant	Resistant	Sensitive	Sensitive	Sensitive	Sensitive	18C/18F/18B/18A
1317	2016-06-08	Yes	18	Male	Yes	Yes	No	No	No	No	Normal Temperature	No	No	0	0	Yes	2016-06-08	Yes	Sensitive	Resistant	Sensitive	Sensitive	Sensitive	Resistant	Sensitive	Sensitive	Sensitive	Sensitive	non-typeable
1318	2016-06-08	Yes	9	Male	No	No	No	No	No	No	Normal Temperature	No	No	0	0	Yes	2016-06-08	Yes	Sensitive	Sensitive	Sensitive	Sensitive	Intermediate	Sensitive	Sensitive	Sensitive	Sensitive	Sensitive	10F/10C/33C
1319	2016-06-08	Yes	10	Male	No	No	Yes	No	No	No	Normal Temperature	No	No	0	1	Yes	2016-06-08	No											culture negative
1320	2016-06-09	Yes	6	Female	No	No	No	No	No	No	Normal Temperature	No	No	0	0	Yes	2016-06-09	Yes	Sensitive	Sensitive	Sensitive	Sensitive	Resistant	Sensitive	Sensitive	Sensitive	Sensitive	Sensitive	11A/11D
1321	2016-06-09	Yes	9	Female	Yes	Yes	Yes	No	Yes	No	Normal Temperature	No	No	0	2	Yes	2016-06-09	Yes	Sensitive	Resistant	Sensitive	Sensitive	Resistant	Resistant	Sensitive	Sensitive	Sensitive	Sensitive	6A
1322	2016-06-09	Yes	19	Male	Yes	Yes	Yes	No	Yes	No	Normal Temperature	No	No	0	1	Yes	2016-06-09	No											culture negative
1323	2016-06-09	Yes	12	Female	Yes	Yes	No	No	No	No	Normal Temperature	No	No	0	0	Yes	2016-06-09	Yes	Sensitive	Sensitive	Sensitive	Sensitive	Resistant	Resistant	Sensitive	Sensitive	Sensitive	Sensitive	10A
1324	2016-06-10	Yes	8	Female	No	No	No	No	No	No	Normal Temperature	No	No	0	2	Yes	2016-06-10	Yes	Sensitive	Sensitive	Sensitive	Sensitive	Intermediate	Sensitive	Sensitive	Sensitive	Sensitive	Sensitive	34
1325	2016-06-10	Yes	8	Male	Yes	Yes	No	No	No	No	Normal Temperature	No	No	0	1	Yes	2016-06-10	Yes	Sensitive	Sensitive	Sensitive	Sensitive	Resistant	Sensitive	Sensitive	Sensitive	Sensitive	Sensitive	17F
1326	2016-06-10	Yes	16	Male	Yes	No	No	No	No	No	Normal Temperature	No	No	0	0	Yes	2016-06-10	Yes	Sensitive	Sensitive	Sensitive	Sensitive	Sensitive	Sensitive	Sensitive	Sensitive	Sensitive	Sensitive	6B
1327	2016-06-14	Yes	5	Male	No	No	Yes	No	No	No	Normal Temperature	No	No	0	0	Yes	2016-06-14	Yes	Sensitive	Sensitive	Sensitive	Sensitive	Resistant	Intermediate	Sensitive	Sensitive	Sensitive	Sensitive	15B/15C
1328	2016-06-14	Yes	5	Male	No	No	Yes	No	No	No	Normal Temperature	No	No	0	0	Yes	2016-06-14	No											culture negative
1329	2016-06-14	Yes	8	Male	Yes	Yes	No	No	Yes	No	Normal Temperature	No	No	0	4	Yes	2016-06-14	Yes	Sensitive	Sensitive	Sensitive	Sensitive	Resistant	Resistant	Sensitive	Sensitive	Sensitive	Sensitive	10A
1330	2016-06-14	Yes	17	Male	Yes	Yes	No	No	Yes	No	Normal Temperature	No	No	0	2	Yes	2016-06-14	Yes	Sensitive	Sensitive	Sensitive	Sensitive	Resistant	Sensitive	Sensitive	Sensitive	Sensitive	Sensitive	non-typeable
1331	2016-06-15	Yes	4	Female	No	No	No	No	No	No	Normal Temperature	No	No	0	0	Yes	2016-06-15	No											culture negative
1332	2016-06-15	Yes	10	Female	No	No	No	No	No	No	Normal Temperature	No	No	0	3	Yes	2016-06-15	Yes	Sensitive	Sensitive	Sensitive	Sensitive	Resistant	Sensitive	Sensitive	Sensitive	Sensitive	Sensitive	15B/15C
1333	2016-06-15	Yes	12	Female	No	No	No	No	No	No	Normal Temperature	No	No	0	0	Yes	2016-06-15	Yes	Sensitive	Resistant	Sensitive	Sensitive	Resistant	Resistant	Sensitive	Sensitive	Sensitive	Sensitive	23A
1334	2016-06-15	Yes	10	Male	No	No	No	No	No	No	Normal Temperature	No	No	0	0	Yes	2016-06-15	Yes	Sensitive	Sensitive	Sensitive	Sensitive	Resistant	Sensitive	Sensitive	Sensitive	Sensitive	Sensitive	15B/15C
1335	2016-06-15	Yes	18	Male	No	No	No	No	No	No	Normal Temperature	No	No	0	0	Yes	2016-06-15	Yes	Sensitive	Resistant	Sensitive	Sensitive	Intermediate	Resistant	Sensitive	Sensitive	Sensitive	Sensitive	23A
1336	2016-06-16	Yes	12	Female	No	Yes	Yes	No	No	No	Hyperthermia	No	No	0	1	Yes	2016-06-16	Yes	Sensitive	Sensitive	Sensitive	Sensitive	Resistant	Sensitive	Sensitive	Sensitive	Sensitive	Sensitive	6A
1337	2016-06-16	Yes	17	Male	No	No	No	No	No	No	Normal Temperature	No	No	0	0	Yes	2016-06-16	Yes	Sensitive	Sensitive	Sensitive	Sensitive	Resistant	Sensitive	Sensitive	Sensitive	Sensitive	Sensitive	13
1338	2016-06-16	Yes	16	Male	No	No	Yes	No	No	No	Normal Temperature	No	No	0	1	Yes	2016-06-16	Yes	Sensitive	Resistant	Sensitive	Sensitive	Resistant	Resistant	Sensitive	Sensitive	Sensitive	Sensitive	34
1339	2016-06-17	Yes	11	Female	Yes	No	No	No	No	No	Normal Temperature	No	No	0	2	Yes	2016-06-17	Yes	Resistant	Sensitive	Sensitive	Sensitive	Resistant	Resistant	Sensitive	Sensitive	Sensitive	Sensitive	12F/12A/44/46
1340	2016-06-17	Yes	7	Male	Yes	No	No	No	No	No	Normal Temperature	No	No	0	1	Yes	2016-06-17	No											culture negative
1341	2016-06-17	Yes	4	Male	No	No	No	No	No	No	Normal Temperature	No	No	0	0	Yes	2016-06-17	No											culture negative
1342	2016-06-21	Yes	8	Female	No	No	No	No	No	No	Normal Temperature	No	No	0	0	Yes	2016-06-21	No											culture negative
1343	2016-06-21	Yes	14	Male	No	No	No	No	No	No	Normal Temperature	No	No	0	1	Yes	2016-06-21	No											culture negative
1344	2016-06-21	Yes	20	Female	Yes	No	No	No	No	No	Normal Temperature	No	No	0	0	Yes	2016-06-21	No											culture negative
1345	2016-06-21	Yes	9	Male	No	No	No	No	No	No	Normal Temperature	No	No	0	0	Yes	2016-06-21	No											culture negative
1346	2016-06-21	Yes	10	Female	No	No	No	No	No	No	Normal Temperature	No	No	0	2	Yes	2016-06-21	Yes	Sensitive	Sensitive	Sensitive	Sensitive	Resistant	Sensitive	Sensitive	Sensitive	Sensitive	Sensitive	non-typeable
1347	2016-06-22	Yes	9	Female	Yes	Yes	No	No	No	No	Normal Temperature	No	No	0	0	Yes	2016-06-22	Yes	Sensitive	Resistant	Sensitive	Sensitive	Resistant	Resistant	Sensitive	Sensitive	Sensitive	Sensitive	7C/7B/40
1348	2016-06-22	Yes	13	Female	Yes	Yes	Yes	No	Yes	No	Normal Temperature	No	No	0	2	Yes	2016-06-22	Yes	Sensitive	Sensitive	Sensitive	Sensitive	Resistant	Sensitive	Sensitive	Sensitive	Sensitive	Sensitive	16F
1349	2016-06-22	Yes	8	Female	No	No	No	No	No	No	Normal Temperature	No	No	0	0	Yes	2016-06-22	Yes	Sensitive	Sensitive	Sensitive	Sensitive	Resistant	Sensitive	Sensitive	Sensitive	Sensitive	Sensitive	7C/7B/40
1350	2016-06-22	Yes	5	Female	No	No	No	No	No	No	Normal Temperature	No	No	0	0	Yes	2016-06-22	Yes	Sensitive	Sensitive	Sensitive	Sensitive	Resistant	Sensitive	Sensitive	Sensitive	Sensitive	Sensitive	7C/7B/40
1351	2016-06-23	Yes	18	Female	No	No	No	No	No	No	Normal Temperature	No	No	0	0	Yes	2016-06-23	Yes	Sensitive	Sensitive	Sensitive	Sensitive	Resistant	Sensitive	Sensitive	Sensitive	Sensitive	Sensitive	7C/7B/40
1352	2016-06-23	Yes	9	Female	Yes	No	No	No	No	No	Normal Temperature	No	No	0	0	Yes	2016-06-23	Yes	Sensitive	Sensitive	Sensitive	Sensitive	Resistant	Sensitive	Sensitive	Sensitive	Sensitive	Sensitive	non-typeable
1353	2016-06-23	Yes	7	Male	No	No	No	No	No	No	Hyperthermia	No	No	0	0	Yes	2016-06-23	No											culture negative
1354	2016-06-23	Yes	18	Female	Yes	Yes	No	No	No	No	Normal Temperature	No	No	0	0	Yes	2016-06-24	Yes	Sensitive	Sensitive	Sensitive	Sensitive	Resistant	Sensitive	Sensitive	Sensitive	Sensitive	Sensitive	6B
1355	2016-06-24	Yes	8	Female	Yes	Yes	Yes	No	No	No	Normal Temperature	No	No	0	1	Yes	2016-06-24	No											culture negative
1356	2016-06-24	Yes	0	Female	No	No	No	No	No	No	Normal Temperature	No	No	0	0	Yes	2016-06-24	Yes	Sensitive	Sensitive	Sensitive	Sensitive	Resistant	Sensitive	Sensitive	Sensitive	Sensitive	Sensitive	7C/7B/40
1357	2016-06-29	Yes	9	Female	No	No	Yes	No	No	No	Normal Temperature	No	No	0	3	Yes	2016-06-29	Yes	Sensitive	Sensitive	Sensitive	Sensitive	Resistant	Sensitive	Sensitive	Sensitive	Sensitive	Sensitive	23F
1358	2016-06-29	Yes	0	Male	No	No	No	No	No	No	Normal Temperature	No	No	0	1	Yes	2016-06-29	Yes	Sensitive	Sensitive	Sensitive	Sensitive	Resistant	Sensitive	Sensitive	Sensitive	Sensitive	Sensitive	13
1359	2016-06-29	Yes	12	Male	Yes	Yes	Yes	No	Yes	No	Normal Temperature	No	No	0	3	Yes	2016-06-29	Yes	Sensitive	Sensitive	Sensitive	Sensitive	Sensitive	Sensitive	Sensitive	Sensitive	Sensitive	Sensitive	38/25F/25A
1360	2016-06-29	Yes	3	Male	Yes	No	No	No	No	No	Normal Temperature	No	No	0	0	Yes	2016-06-29	No											culture negative
1361	2016-07-11	Yes	10	Female	No	No	Yes	No	No	No	Normal Temperature	No	No	0	2	Yes	2016-06-30	No											culture negative
1362	2016-06-30	Yes	10	Male	No	No	Yes	No	No	No	Normal Temperature	No	No	0	1	Yes	2016-06-30	Yes	Sensitive	Resistant	Sensitive	Sensitive	Intermediate	Resistant	Sensitive	Sensitive	Sensitive	Sensitive	14
1363	2016-06-30	Yes	0	Female	No	No	No	No	No	No	Normal Temperature	No	No	0	1	Yes	2016-06-30	No											culture negative
1364	2016-08-08	Yes	21	Female	No	No	Yes	No	No	No	Normal Temperature	No	No	0	3	Yes	2016-06-30	Yes	Sensitive	Sensitive	Sensitive	Sensitive	Intermediate	Sensitive	Sensitive	Sensitive	Sensitive	Sensitive	15B/15C
1365	2016-07-01	Yes	0	Female	No	No	Yes	No	No	No	Normal Temperature	No	No	0	1	Yes	2016-07-01	No											culture negative
1366	2016-07-01	Yes	0	Female	No	No	Yes	No	No	No	Normal Temperature	No	No	0	0	Yes	2016-07-01	Yes	Sensitive	Sensitive	Sensitive	Sensitive	Intermediate	Sensitive	Sensitive	Sensitive	Sensitive	Sensitive	7C/7B/40
1367	2016-07-01	Yes	1	Female	No	No	No	No	No	No	Normal Temperature	No	No	0	0	Yes	2016-07-01	Yes	Sensitive	Sensitive	Sensitive	Sensitive	Resistant	Sensitive	Sensitive	Sensitive	Sensitive	Sensitive	35A/35C/42
1368	2016-07-01	Yes	0	Male	No	No	No	No	No	No	Normal Temperature	No	No	0	0	Yes	2016-07-01	No											culture negative
1369	2016-07-02	Yes	14	Female	Yes	Yes	No	No	No	No	Normal Temperature	No	No	0	2	Yes	2016-07-02	Yes	Sensitive	Sensitive	Sensitive	Sensitive	Intermediate	Resistant	Sensitive	Sensitive	Sensitive	Sensitive	6B
1370	2016-07-02	Yes	8	Male	Yes	No	No	No	No	No	Normal Temperature	No	No	0	0	Yes	2016-07-02	Yes	Sensitive	Sensitive	Sensitive	Sensitive	Resistant	Sensitive	Sensitive	Sensitive	Sensitive	Sensitive	6A
1371	2016-07-02	Yes	0	Female	No	No	No	No	No	No	Normal Temperature	No	No	0	0	Yes	2016-07-02	No											culture negative
1372	2016-07-04	Yes	6	Male	Yes	Yes	Yes	Yes	Yes	Yes	Normal Temperature	No	Yes	0	2	Yes	2016-07-04	Yes	Sensitive	Resistant	Sensitive	Sensitive	Resistant	Resistant	Sensitive	Sensitive	Sensitive	Sensitive	21
1373	2016-07-04	Yes	0	Female	No	No	Yes	No	No	No	Normal Temperature	No	No	0	1	Yes	2016-07-04	Yes	Sensitive	Sensitive	Sensitive	Sensitive	Resistant	Sensitive	Sensitive	Sensitive	Sensitive	Sensitive	35A/35C/42
1374	2016-07-04	Yes	12	Male	No	No	No	No	No	No	Normal Temperature	No	No	0	0	Yes	2016-07-04	Yes	Sensitive	Resistant	Sensitive	Sensitive	Resistant	Resistant	Sensitive	Sensitive	Sensitive	Sensitive	18C/18F/18B/18A
1375	2016-07-09	Yes	12	Female	No	Yes	No	No	Yes	No	Normal Temperature	No	No	0	0	Yes	2016-07-09	Yes	Sensitive	Sensitive	Sensitive	Sensitive	Intermediate	Sensitive	Sensitive	Sensitive	Sensitive	Sensitive	6A
1376	2016-07-09	Yes	9	Female	No	No	Yes	No	No	No	Normal Temperature	No	No	0	0	Yes	2016-07-09	Yes	Sensitive	Sensitive	Sensitive	Sensitive	Resistant	Sensitive	Sensitive	Sensitive	Sensitive	Sensitive	6A
1377	2016-07-09	Yes	10	Female	No	No	No	No	No	No	Normal Temperature	No	No	0	0	Yes	2016-07-09	Yes	Sensitive	Sensitive	Sensitive	Sensitive	Intermediate	Sensitive	Sensitive	Sensitive	Sensitive	Sensitive	6A
1378	2016-07-11	Yes	15	Female	No	No	No	No	No	No	Normal Temperature	No	No	0	2	Yes	2016-07-11	Yes	Sensitive	Sensitive	Sensitive	Sensitive	Resistant	Sensitive	Sensitive	Sensitive	Sensitive	Sensitive	7C/7B/40
1379	2016-07-11	Yes	9	Male	Yes	Yes	Yes	No	Yes	No	Normal Temperature	No	No	0	2	Yes	2016-07-11	Yes	Sensitive	Resistant	Sensitive	Sensitive	Resistant	Resistant	Sensitive	Sensitive	Sensitive	Sensitive	non-typeable
1380	2016-07-11	Yes	0	Female	No	No	No	No	No	No	Normal Temperature	No	No	0	0	Yes	2016-07-11	Yes	Sensitive	Sensitive	Sensitive	Sensitive	Resistant	Sensitive	Sensitive	Sensitive	Sensitive	Sensitive	19F
1381	2016-07-11	Yes	9	Female	No	No	Yes	No	No	No	Normal Temperature	No	No	0	1	Yes	2016-07-11	Yes	Sensitive	Sensitive	Sensitive	Sensitive	Resistant	Sensitive	Sensitive	Sensitive	Sensitive	Sensitive	7C/7B/40
1382	2016-07-12	Yes	1	Male	No	No	No	No	No	No	Normal Temperature	No	No	0	0	Yes	2016-07-12	No											culture negative
1383	2016-07-12	Yes	1	Female	No	No	No	No	No	No	Normal Temperature	No	No	0	0	Yes	2016-07-12	Yes	Sensitive	Sensitive	Sensitive	Sensitive	Resistant	Sensitive	Sensitive	Sensitive	Sensitive	Sensitive	16F
1384	2016-07-12	Yes	11	Female	No	No	No	No	No	No	Normal Temperature	No	No	0	2	Yes	2016-07-12	Yes	Sensitive	Sensitive	Sensitive	Sensitive	Intermediate	Sensitive	Sensitive	Sensitive	Sensitive	Sensitive	13
1385	2016-07-12	Yes	0	Female	No	No	No	No	No	No	Normal Temperature	No	No	0	0	Yes	2016-07-12	No											culture negative
1386	2016-07-14	Yes	10	Male	Yes	No	Yes	No	No	No	Normal Temperature	No	No	0	1	Yes	2016-07-14	Yes	Sensitive	Resistant	Sensitive	Sensitive	Resistant	Resistant	Sensitive	Sensitive	Sensitive	Sensitive	19A
1387	2016-07-14	Yes	4	Male	Yes	Yes	Yes	No	Yes	No	Normal Temperature	No	No	0	2	Yes	2016-07-14	No											culture negative
1388	2016-07-14	Yes	8	Male	No	No	Yes	No	No	No	Normal Temperature	No	No	0	2	Yes	2016-07-14	Yes	Sensitive	Resistant	Sensitive	Sensitive	Resistant	Resistant	Sensitive	Sensitive	Sensitive	Sensitive	10A
1389	2016-07-14	Yes	13	Female	No	No	No	No	No	No	Normal Temperature	No	No	0	2	Yes	2016-07-14	Yes	Sensitive	Resistant	Sensitive	Sensitive	Resistant	Resistant	Sensitive	Sensitive	Sensitive	Sensitive	10A
1390	2016-07-15	Yes	10	Male	Yes	No	Yes	No	No	No	Normal Temperature	No	No	0	1	Yes	2016-07-15	Yes	Sensitive	Sensitive	Sensitive	Sensitive	Resistant	Resistant	Sensitive	Sensitive	Sensitive	Sensitive	10A
1391	2016-07-15	Yes	9	Male	Yes	Yes	Yes	No	Yes	Yes	Normal Temperature	No	No	0	2	Yes	2016-07-15	Yes	Sensitive	Sensitive	Sensitive	Sensitive	Intermediate	Sensitive	Sensitive	Sensitive	Sensitive	Sensitive	16F
1392	2016-07-15	Yes	1	Female	No	No	Yes	No	No	No	Normal Temperature	No	No	0	1	Yes	2016-07-15	Yes	Sensitive	Sensitive	Sensitive	Sensitive	Sensitive	Sensitive	Sensitive	Sensitive	Sensitive	Sensitive	10F/10C/33C
1393	2016-07-19	Yes	5	Female	Yes	No	No	No	No	No	Normal Temperature	No	No	0	0	Yes	2016-07-19	Yes	Sensitive	Resistant	Sensitive	Sensitive	Resistant	Resistant	Sensitive	Sensitive	Sensitive	Sensitive	14
1394	2016-07-19	Yes	13	Male	No	Yes	Yes	No	Yes	No	Normal Temperature	yes	No	0	0	Yes	2016-07-19	No											culture negative
1395	2016-07-19	Yes	13	Female	Yes	Yes	No	No	No	No	Normal Temperature	yes	No	0	0	Yes	2016-07-19	No											culture negative
1396	2016-07-19	Yes	7	Female	No	No	No	No	No	No	Normal Temperature	No	No	0	0	Yes	2016-07-19	No											culture negative
1397	2016-07-21	Yes	12	Male	Yes	Yes	Yes	No	No	No	Normal Temperature	No	No	0	1	Yes	2016-07-21	Yes	Sensitive	Resistant	Sensitive	Sensitive	Resistant	Resistant	Sensitive	Sensitive	Sensitive	Sensitive	35A/35C/42
1398	2016-07-21	Yes	1	Male	No	No	Yes	No	No	No	Normal Temperature	No	No	0	1	Yes	2016-07-21	No											culture negative
1399	2016-07-21	Yes	6	Female	Yes	Yes	No	No	No	No	Normal Temperature	No	No	0	1	Yes	2016-07-21	Yes	Sensitive	Resistant	Sensitive	Sensitive	Resistant	Resistant	Sensitive	Sensitive	Sensitive	Sensitive	18C/18F/18B/18A
1400	2016-07-21	Yes	9	Female	No	No	Yes	No	No	No	Normal Temperature	No	No	0	0	Yes	2016-07-21	No											culture negative
1401	2016-07-22	Yes	7	Male	No	No	Yes	No	No	No	Normal Temperature	No	No	0	1	Yes	2016-07-22	Yes	Sensitive	Sensitive	Sensitive	Sensitive	Sensitive	Sensitive	Sensitive	Sensitive	Sensitive	Sensitive	18C/18F/18B/18A
1402	2016-07-22	Yes	10	Male	Yes	Yes	Yes	No	Yes	No	Normal Temperature	No	No	0	2	Yes	2016-07-22	Yes	Sensitive	Sensitive	Sensitive	Sensitive	Resistant	Sensitive	Sensitive	Sensitive	Sensitive	Sensitive	15B/15C
1403	2016-07-22	Yes	10	Male	No	No	No	No	No	No	Normal Temperature	No	No	0	1	Yes	2016-07-22	Yes	Sensitive	Sensitive	Sensitive	Sensitive	Resistant	Sensitive	Sensitive	Sensitive	Sensitive	Sensitive	21
1404	2016-07-22	Yes	0	Female	No	No	Yes	No	No	No	Normal Temperature	No	No	0	0	Yes	2016-07-22	No											culture negative
1405	2016-07-23	Yes	0	Female	No	No	Yes	No	No	No	Normal Temperature	No	No	0	0	Yes	2016-07-23	No											culture negative
1406	2016-07-23	Yes	0	Male	No	No	No	No	No	No	Normal Temperature	No	No	0	0	Yes	2016-07-23	No											culture negative
1407	2016-07-23	Yes	0	Male	No	No	No	No	No	No	Normal Temperature	No	No	0	0	Yes	2016-07-23	No											culture negative
1408	2016-07-25	Yes	6	Female	No	No	No	No	No	No	Normal Temperature	No	No	0	0	Yes	2016-07-25	No											culture negative
1409	2016-07-30	Yes	7	Female	No	Yes	Yes	No	No	No	Normal Temperature	No	No	0	1	Yes	2016-07-25	Yes	Sensitive	Sensitive	Sensitive	Sensitive	Resistant	Sensitive	Sensitive	Sensitive	Sensitive	Sensitive	6C
1410	2016-07-30	Yes	0	Female	No	No	Yes	No	No	No	Normal Temperature	No	No	0	1	Yes	2016-07-25	No											culture negative
1411	2016-07-25	Yes	0	Female	No	No	No	No	No	No	Normal Temperature	No	No	0	0	Yes	2016-07-25	No											culture negative
1412	2016-07-26	Yes	7	Female	Yes	Yes	Yes	No	Yes	No	Normal Temperature	No	No	0	0	Yes	2016-07-26	Yes	Sensitive	Sensitive	Sensitive	Sensitive	Resistant	Sensitive	Sensitive	Sensitive	Sensitive	Sensitive	6C
1413	2016-07-26	Yes	0	Female	No	No	No	No	No	No	Normal Temperature	No	No	0	0	Yes	2016-07-26	Yes	Sensitive	Sensitive	Sensitive	Sensitive	Resistant	Intermediate	Sensitive	Sensitive	Sensitive	Sensitive	6A
1414	2016-07-26	Yes	8	Female	Yes	Yes	No	No	No	No	Normal Temperature	No	No	0	0	Yes	2016-07-26	Yes	Sensitive	Sensitive	Sensitive	Sensitive	Resistant	Sensitive	Sensitive	Sensitive	Sensitive	Sensitive	6A
1415	2016-07-26	Yes	20	Female	Yes	No	Yes	No	No	No	Normal Temperature	No	No	0	1	Yes	2016-07-26	Yes	Sensitive	Sensitive	Sensitive	Sensitive	Resistant	Resistant	Sensitive	Sensitive	Sensitive	Sensitive	6B
1416	2016-07-26	Yes	0	Male	No	No	No	No	No	No	Normal Temperature	No	No	0	0	Yes	2016-07-26	Yes	Sensitive	Sensitive	Sensitive	Sensitive	Resistant	Resistant	Sensitive	Sensitive	Sensitive	Sensitive	6B
1417	2016-07-27	Yes	10	Male	No	No	No	No	No	No	Normal Temperature	No	No	0	0	Yes	2016-07-27	Yes	Sensitive	Resistant	Sensitive	Sensitive	Resistant	Resistant	Sensitive	Sensitive	Sensitive	Sensitive	34
1418	2016-07-27	Yes	0	Female	No	No	No	No	No	No	Normal Temperature	No	No	0	1	Yes	2016-07-27	No											culture negative
1419	2016-07-27	Yes	11	Male	Yes	No	No	No	No	No	Normal Temperature	No	No	0	2	Yes	2016-07-27	Yes	Sensitive	Resistant	Sensitive	Sensitive	Resistant	Resistant	Sensitive	Sensitive	Sensitive	Sensitive	10A
1420	2016-07-28	Yes	0	Male	No	No	No	No	No	No	Normal Temperature	No	No	0	0	Yes	2016-07-28	No											culture negative
1421	2016-07-28	Yes	0	Male	Yes	Yes	Yes	No	No	No	Normal Temperature	No	No	0	1	Yes	2016-07-28	No											culture negative
1422	2016-07-28	Yes	0	Male	No	No	No	No	No	No	Normal Temperature	No	No	0	0	Yes	2016-07-28	No											culture negative
1423	2016-08-01	Yes	0	Female	No	No	Yes	No	No	No	Normal Temperature	No	No	0	0	Yes	2016-08-01	Yes	Resistant	Sensitive	Sensitive	Sensitive	Resistant	Resistant	Sensitive	Sensitive	Sensitive	Sensitive	12F/12A/44/46
1424	2016-08-01	Yes	7	Male	No	No	No	No	No	No	Normal Temperature	No	No	0	0	Yes	2016-08-01	Yes	Sensitive	Resistant	Sensitive	Sensitive	Resistant	Resistant	Sensitive	Sensitive	Sensitive	Sensitive	34
1425	2016-08-01	Yes	0	Female	No	No	No	No	No	No	Normal Temperature	No	No	0	1	Yes	2016-08-01	Yes	Sensitive	Sensitive	Sensitive	Sensitive	Resistant	Sensitive	Sensitive	Sensitive	Sensitive	Sensitive	23B
1426	2016-08-01	Yes	0	Female	No	No	No	No	No	No	Normal Temperature	No	No	0	0	Yes	2016-08-01	No											culture negative
1427	2016-08-02	Yes	0	Male	Yes	Yes	Yes	No	No	No	Normal Temperature	No	No	0	0	Yes	2016-08-02	Yes	Sensitive	Sensitive	Sensitive	Sensitive	Resistant	Resistant	Sensitive	Sensitive	Sensitive	Sensitive	23F
1428	2016-08-02	Yes	0	Female	No	No	Yes	No	No	No	Normal Temperature	No	No	0	2	Yes	2016-08-02	No											culture negative
1429	2016-08-02	Yes	0	Male	No	No	Yes	No	No	No	Normal Temperature	No	No	0	0	Yes	2016-08-02	Yes	Sensitive	Sensitive	Sensitive	Sensitive	Resistant	Sensitive	Sensitive	Sensitive	Sensitive	Sensitive	9N/9L
1430	2016-08-02	Yes	0	Male	No	No	No	No	No	No	Normal Temperature	No	No	0	0	Yes	2016-08-02	Yes	Sensitive	Resistant	Sensitive	Sensitive	Resistant	Resistant	Sensitive	Sensitive	Sensitive	Sensitive	6D
1431	2016-08-03	Yes	0	Male	Yes	Yes	Yes	No	No	No	Normal Temperature	No	No	0	0	Yes	2016-08-03	No											culture negative
1432	2016-08-03	Yes	0	Female	No	No	No	No	No	No	Normal Temperature	No	No	0	0	Yes	2016-08-03	No											culture negative
1433	2016-08-03	Yes	0	Male	No	No	No	No	No	No	Normal Temperature	No	No	0	0	Yes	2016-08-03	No											culture negative
1434	2016-08-04	Yes	11	Male	No	No	No	No	No	No	Normal Temperature	No	No	0	0	Yes	2016-08-04	Yes	Sensitive	Resistant	Sensitive	Sensitive	Resistant	Resistant	Sensitive	Sensitive	Sensitive	Sensitive	34
1435	2016-08-04	Yes	0	Female	No	No	No	No	No	No	Normal Temperature	No	No	0	0	Yes	2016-08-04	No											culture negative
1436	2016-08-04	Yes	20	Male	No	No	No	No	No	No	Normal Temperature	No	No	0	1	Yes	2016-08-04	No											culture negative
1437	2016-08-04	Yes	10	Male	No	No	Yes	No	No	No	Normal Temperature	No	No	0	1	Yes	2016-08-04	Yes	Sensitive	Sensitive	Sensitive	Sensitive	Resistant	Sensitive	Sensitive	Sensitive	Sensitive	Sensitive	15B/15C
1438	2016-08-08	Yes	7	Male	Yes	No	No	No	No	No	Normal Temperature	No	No	0	1	Yes	2016-08-08	No											culture negative
1439	2016-08-08	Yes	4	Male	Yes	Yes	Yes	No	No	No	Normal Temperature	No	No	0	1	Yes	2016-08-08	Yes	Sensitive	Sensitive	Sensitive	Sensitive	Resistant	Resistant	Sensitive	Sensitive	Sensitive	Sensitive	6D
1440	2016-08-08	Yes	6	Male	Yes	Yes	Yes	No	Yes	No	Normal Temperature	No	No	0	2	Yes	2016-08-08	No											culture negative
1441	2016-08-08	Yes	9	Female	Yes	No	No	No	No	No	Normal Temperature	No	No	0	1	Yes	2016-08-08	Yes	Sensitive	Sensitive	Sensitive	Sensitive	Resistant	Sensitive	Sensitive	Sensitive	Sensitive	Sensitive	6D
1442	2016-08-09	Yes	13	Female	No	No	Yes	No	No	No	Normal Temperature	No	No	0	1	Yes	2016-08-09	No											culture negative
1443	2016-08-09	Yes	14	Male	Yes	Yes	Yes	No	No	No	Normal Temperature	No	No	0	2	Yes	2016-08-09	No											culture negative
1444	2016-08-09	Yes	7	Female	Yes	Yes	Yes	No	No	No	Normal Temperature	No	No	0	1	Yes	2016-08-09	Yes	Sensitive	Resistant	Sensitive	Sensitive	Resistant	Resistant	Sensitive	Sensitive	Sensitive	Sensitive	6A
1445	2016-08-09	Yes	10	Female	No	No	No	No	No	No	Normal Temperature	No	No	0	0	Yes	2016-08-09	Yes	Sensitive	Sensitive	Sensitive	Sensitive	Resistant	Sensitive	Sensitive	Sensitive	Sensitive	Sensitive	6A
1446	2016-08-09	Yes	8	Female	Yes	Yes	Yes	No	Yes	No	Normal Temperature	No	No	0	3	Yes	2016-08-09	Yes	Sensitive	Resistant	Sensitive	Sensitive	Resistant	Resistant	Sensitive	Sensitive	Sensitive	Sensitive	19A
1447	2016-08-10	Yes	8	Female	Yes	Yes	Yes	No	Yes	No	Normal Temperature	No	No	0	2	Yes	2016-08-10	No											culture negative
1448	2016-08-10	Yes	10	Female	No	No	No	No	No	No	Normal Temperature	No	No	0	0	Yes	2016-08-10	No											culture negative
1449	2016-08-10	Yes	11	Male	Yes	No	Yes	No	No	No	Normal Temperature	No	No	0	1	Yes	2016-08-10	No											culture negative
1450	2016-08-12	Yes	12	Female	No	No	Yes	No	No	No	Normal Temperature	No	No	0	1	Yes	2016-08-12	Yes	Sensitive	Sensitive	Sensitive	Sensitive	Resistant	Sensitive	Sensitive	Sensitive	Sensitive	Sensitive	35B
1451	2016-08-12	Yes	5	Male	Yes	Yes	Yes	No	No	No	Normal Temperature	No	No	0	1	Yes	2016-08-12	Yes	Sensitive	Sensitive	Sensitive	Sensitive	Resistant	Sensitive	Sensitive	Sensitive	Sensitive	Sensitive	35B
1452	2016-08-12	Yes	7	Female	Yes	Yes	Yes	No	Yes	No	Normal Temperature	No	No	0	1	Yes	2016-08-12	Yes	Sensitive	Sensitive	Sensitive	Sensitive	Resistant	Sensitive	Sensitive	Sensitive	Sensitive	Sensitive	35B
1453	2016-08-15	Yes	2	Female	Yes	Yes	Yes	No	Yes	No	Normal Temperature	No	No	0	0	Yes	2016-08-15	No											culture negative
1454	2016-08-15	Yes	8	Male	Yes	Yes	Yes	No	No	No	Normal Temperature	No	No	0	1	Yes	2016-08-15	Yes	Sensitive	Resistant	Sensitive	Sensitive	Resistant	Resistant	Sensitive	Sensitive	Sensitive	Sensitive	18C/18F/18B/18A
1455	2016-08-15	Yes	9	Female	Yes	Yes	No	No	No	No	Normal Temperature	No	No	0	0	Yes	2016-08-15	Yes	Sensitive	Sensitive	Sensitive	Sensitive	Resistant	Intermediate	Sensitive	Sensitive	Sensitive	Sensitive	non-typeable
1456	2016-08-15	Yes	4	Female	Yes	No	No	No	No	No	Normal Temperature	No	No	0	0	Yes	2016-08-15	Yes	Sensitive	Sensitive	Sensitive	Sensitive	Resistant	Sensitive	Sensitive	Sensitive	Sensitive	Sensitive	35A/35C/42
1457	2016-08-16	Yes	6	Male	Yes	Yes	No	No	No	No	Normal Temperature	No	No	0	2	Yes	2016-08-16	Yes	Sensitive	Sensitive	Sensitive	Sensitive	Resistant	Sensitive	Sensitive	Sensitive	Sensitive	Sensitive	non-typeable
1458	2016-08-16	Yes	10	Female	No	No	No	No	No	No	Normal Temperature	No	No	0	0	Yes	2016-08-16	Yes	Sensitive	Sensitive	Sensitive	Sensitive	Resistant	Sensitive	Sensitive	Sensitive	Sensitive	Sensitive	non-typeable
1459	2016-08-16	Yes	6	Female	Yes	No	No	No	No	No	Normal Temperature	No	No	0	1	Yes	2016-08-16	Yes	Sensitive	Resistant	Sensitive	Sensitive	Resistant	Sensitive	Sensitive	Sensitive	Sensitive	Sensitive	6D
1460	2016-08-16	Yes	3	Male	Yes	No	Yes	No	No	No	Normal Temperature	No	No	0	0	Yes	2016-08-16	Yes	Sensitive	Sensitive	Sensitive	Sensitive	Resistant	Resistant	Sensitive	Sensitive	Sensitive	Sensitive	12F/12A/44/46
1461	2016-08-16	Yes	5	Male	Yes	No	Yes	No	No	No	Normal Temperature	No	No	0	1	Yes	2016-08-16	Yes	Sensitive	Sensitive	Sensitive	Sensitive	Resistant	Sensitive	Sensitive	Sensitive	Sensitive	Sensitive	13
1462	2016-08-17	Yes	9	Female	No	Yes	Yes	No	No	No	Normal Temperature	No	No	0	0	Yes	2016-08-17	Yes	Sensitive	Sensitive	Sensitive	Sensitive	Resistant	Sensitive	Sensitive	Sensitive	Sensitive	Sensitive	19A
1463	2016-08-17	Yes	20	Female	Yes	No	No	No	No	No	Normal Temperature	No	No	0	0	Yes	2016-08-17	No											culture negative
1464	2016-08-17	Yes	10	Female	Yes	No	Yes	No	No	No	Normal Temperature	No	No	0	0	Yes	2016-08-17	Yes	Sensitive	Sensitive	Sensitive	Sensitive	Sensitive	Intermediate	Sensitive	Sensitive	Sensitive	Sensitive	22F/22A
1465	2016-08-18	Yes	14	Female	Yes	No	Yes	No	No	No	Normal Temperature	No	No	0	2	Yes	2016-08-18	Yes	Sensitive	Sensitive	Sensitive	Sensitive	Resistant	Sensitive	Sensitive	Sensitive	Sensitive	Sensitive	6A
1466	2016-08-18	Yes	10	Female	Yes	Yes	Yes	No	Yes	No	Normal Temperature	No	No	0	4	Yes	2016-08-18	No											culture negative
1467	2016-08-18	Yes	8	Female	No	No	Yes	No	No	No	Normal Temperature	No	No	0	1	Yes	2016-08-18	No											culture negative
1468	2016-08-24	Yes	5	Female	No	No	No	No	Yes	No	Normal Temperature	No	No	0	2	Yes	2016-08-24	No											culture negative
1469	2016-08-24	Yes	2	Female	No	No	No	No	Yes	No	Normal Temperature	No	No	0	1	Yes	2016-08-24	No											culture negative
1470	2016-08-24	Yes	9	Male	Yes	No	No	No	No	No	Normal Temperature	No	No	0	0	Yes	2016-08-24	Yes	Sensitive	Resistant	Sensitive	Sensitive	Resistant	Resistant	Sensitive	Sensitive	Sensitive	Sensitive	6D
1471	2016-08-24	Yes	12	Male	No	No	No	No	No	No	Normal Temperature	No	No	0	0	Yes	2016-08-24	Yes	Sensitive	Sensitive	Sensitive	Sensitive	Resistant	Sensitive	Sensitive	Sensitive	Sensitive	Sensitive	18C/18F/18B/18A
1472	2016-08-24	Yes	2	Male	No	No	No	No	No	No	Normal Temperature	No	No	0	0	Yes	2016-08-24	Yes	Sensitive	Sensitive	Sensitive	Sensitive	Resistant	Sensitive	Sensitive	Sensitive	Sensitive	Sensitive	non-typeable
1473	2016-08-25	Yes	14	Female	Yes	Yes	No	No	No	No	Normal Temperature	yes	No	0	1	Yes	2016-08-25	Yes	Resistant	Sensitive	Sensitive	Sensitive	Resistant	Resistant	Sensitive	Sensitive	Sensitive	Sensitive	12F/12A/44/46
1474	2016-08-25	Yes	10	Male	No	No	No	No	No	No	Normal Temperature	No	No	0	0	Yes	2016-08-25	Yes	Sensitive	Sensitive	Sensitive	Sensitive	Resistant	Sensitive	Sensitive	Sensitive	Sensitive	Sensitive	7C/7B/40
1475	2016-08-25	Yes	10	Female	No	No	No	No	No	No	Normal Temperature	No	No	0	0	Yes	2016-08-25	No											culture negative
1476	2016-08-25	Yes	14	Female	Yes	No	Yes	No	No	No	Normal Temperature	No	No	0	1	Yes	2016-08-25	Yes	Resistant	Sensitive	Sensitive	Sensitive	Sensitive	Resistant	Sensitive	Sensitive	Sensitive	Sensitive	8
1477	2016-08-26	Yes	6	Female	No	No	No	No	No	No	Normal Temperature	No	No	0	0	Yes	2016-08-26	No											culture negative
1478	2016-08-26	Yes	4	Male	Yes	Yes	Yes	No	No	No	Normal Temperature	No	No	0	1	Yes	2016-08-26	No											culture negative
1479	2016-08-26	Yes	18	Male	No	No	No	No	No	No	Normal Temperature	yes	No	0	0	Yes	2016-08-26	Yes	Sensitive	Resistant	Sensitive	Sensitive	Resistant	Resistant	Sensitive	Sensitive	Sensitive	Sensitive	14
1480	2016-08-27	Yes	16	Male	Yes	Yes	Yes	No	No	No	Normal Temperature	No	No	0	4	Yes	2016-08-27	Yes	Sensitive	Sensitive	Sensitive	Sensitive	Resistant	Sensitive	Sensitive	Sensitive	Sensitive	Sensitive	33F/33A/37
1481	2016-08-27	Yes	14	Male	No	No	No	No	No	No	Normal Temperature	yes	No	0	0	Yes	2016-08-27	Yes	Sensitive	Resistant	Sensitive	Sensitive	Resistant	Resistant	Sensitive	Sensitive	Sensitive	Sensitive	19A
1482	2016-08-27	Yes	9	Male	No	No	No	No	No	No	Normal Temperature	No	No	0	0	Yes	2016-08-27	No											culture negative
1483	2016-08-30	Yes	9	Female	Yes	No	No	No	No	No	Normal Temperature	No	No	0	1	Yes	2016-08-30	Yes	Sensitive	Sensitive	Sensitive	Sensitive	Resistant	Sensitive	Sensitive	Sensitive	Sensitive	Sensitive	16F
1484	2016-08-30	Yes	10	Female	Yes	Yes	Yes	No	No	No	Normal Temperature	No	No	0	1	Yes	2016-08-30	No											culture negative
1485	2016-08-30	Yes	10	Male	No	No	No	No	No	No	Normal Temperature	No	No	0	0	Yes	2016-08-30	No											culture negative
1486	2016-08-30	Yes	10	Male	No	No	No	No	No	No	Normal Temperature	No	No	0	0	Yes	2016-08-30	No											culture negative
1487	2016-09-01	Yes	2	Male	Yes	Yes	Yes	No	No	No	Normal Temperature	No	No	0	1	Yes	2016-09-01	Yes	Sensitive	Sensitive	Sensitive	Sensitive	Resistant	Resistant	Sensitive	Sensitive	Sensitive	Sensitive	34
1488	2016-09-01	Yes	12	Male	Yes	No	Yes	No	No	No	Normal Temperature	No	No	0	1	Yes	2016-09-01	Yes	Sensitive	Sensitive	Sensitive	Sensitive	Resistant	Sensitive	Sensitive	Sensitive	Sensitive	Sensitive	6A
1489	2016-09-01	Yes	11	Female	No	No	No	No	No	No	Normal Temperature	No	No	0	0	Yes	2016-09-01	No											culture negative
1490	2016-09-01	Yes	10	Male	No	No	No	No	No	No	Normal Temperature	No	No	0	0	Yes	2016-09-01	No											culture negative
1491	2016-09-01	Yes	10	Male	No	No	No	No	No	No	Normal Temperature	No	No	0	0	Yes	2016-09-01	Yes	Sensitive	Sensitive	Sensitive	Sensitive	Resistant	Sensitive	Sensitive	Sensitive	Sensitive	Sensitive	33F/33A/37
1492	2016-09-02	Yes	10	Female	No	No	No	No	No	No	Normal Temperature	No	No	0	0	Yes	2016-09-02	Yes	Sensitive	Sensitive	Sensitive	Sensitive	Intermediate	Sensitive	Sensitive	Sensitive	Sensitive	Sensitive	15B/15C
1493	2016-09-02	Yes	13	Female	No	No	No	No	No	No	Normal Temperature	No	No	0	0	Yes	2016-09-02	No											culture negative
1494	2016-09-02	Yes	22	Female	Yes	Yes	No	No	No	No	Normal Temperature	No	No	0	0	Yes	2016-09-02	No											culture negative
1495	2016-09-03	Yes	12	Male	No	No	No	No	No	No	Normal Temperature	No	No	0	0	Yes	2016-09-03	Yes	Sensitive	Sensitive	Sensitive	Sensitive	Resistant	Sensitive	Sensitive	Sensitive	Sensitive	Sensitive	6A
1496	2016-09-03	Yes	3	Female	Yes	No	No	No	No	No	Normal Temperature	No	No	0	0	Yes	2016-09-03	Yes	Sensitive	Resistant	Sensitive	Sensitive	Resistant	Resistant	Sensitive	Sensitive	Sensitive	Sensitive	14
1497	2016-09-03	Yes	6	Female	Yes	Yes	Yes	No	Yes	No	Normal Temperature	No	No	0	0	Yes	2016-09-03	Yes	Sensitive	Sensitive	Sensitive	Sensitive	Resistant	Sensitive	Sensitive	Sensitive	Sensitive	Sensitive	10F/10C/33C
1498	2016-09-05	Yes	5	Female	Yes	Yes	Yes	No	Yes	No	Normal Temperature	No	No	0	4	Yes	2016-09-05	No											culture negative
1499	2016-09-05	Yes	2	Male	No	No	Yes	No	No	No	Normal Temperature	No	No	0	2	Yes	2016-09-05	No											culture negative
1500	2016-09-05	Yes	8	Female	No	No	No	No	No	No	Normal Temperature	No	No	0	0	Yes	2016-09-05	Yes	Sensitive	Sensitive	Sensitive	Sensitive	Sensitive	Sensitive	Sensitive	Sensitive	Sensitive	Sensitive	13
1501	2016-09-05	Yes	13	Female	Yes	No	No	No	No	No	Normal Temperature	No	No	0	0	Yes	2016-09-05	Yes	Sensitive	Sensitive	Sensitive	Sensitive	Intermediate	Resistant	Sensitive	Sensitive	Sensitive	Sensitive	14
1502	2016-09-06	Yes	19	Male	No	No	Yes	No	No	No	Normal Temperature	No	No	0	1	Yes	2016-09-06	Yes	Sensitive	Sensitive	Sensitive	Sensitive	Resistant	Resistant	Sensitive	Sensitive	Sensitive	Sensitive	19F
1503	2016-09-06	Yes	8	Female	No	No	No	No	No	No	Normal Temperature	No	No	0	0	Yes	2016-09-06	Yes	Resistant	Resistant	Sensitive	Sensitive	Intermediate	Resistant	Sensitive	Sensitive	Sensitive	Sensitive	non-typeable
1504	2016-09-06	Yes	11	Female	No	No	Yes	No	No	No	Normal Temperature	No	No	0	1	Yes	2016-09-06	Yes	Sensitive	Resistant	Sensitive	Sensitive	Resistant	Sensitive	Sensitive	Sensitive	Sensitive	Sensitive	non-typeable
1505	2016-09-06	Yes	8	Female	Yes	Yes	Yes	No	No	No	Normal Temperature	No	No	0	0	Yes	2016-09-06	No											culture negative
1506	2016-09-06	Yes	6	Male	Yes	Yes	Yes	No	No	No	Normal Temperature	No	No	0	0	Yes	2016-09-06	Yes	Sensitive	Sensitive	Sensitive	Sensitive	Intermediate	Sensitive	Sensitive	Sensitive	Sensitive	Sensitive	non-typeable
1507	2016-09-07	Yes	13	Female	Yes	No	Yes	No	No	No	Normal Temperature	No	No	0	2	Yes	2016-09-07	Yes	Sensitive	Sensitive	Sensitive	Sensitive	Sensitive	Sensitive	Sensitive	Sensitive	Sensitive	Sensitive	10A
1508	2016-09-07	Yes	1	Female	No	No	No	No	No	No	Normal Temperature	No	No	0	0	Yes	2016-09-07	Yes	Sensitive	Resistant	Sensitive	Sensitive	Resistant	Sensitive	Sensitive	Sensitive	Sensitive	Sensitive	21
1509	2016-09-07	Yes	1	Male	Yes	No	Yes	No	Yes	No	Normal Temperature	No	No	0	1	Yes	2016-09-07	No											culture negative
1510	2016-09-08	Yes	13	Female	Yes	No	No	No	No	No	Normal Temperature	No	No	0	0	Yes	2016-09-08	Yes	Sensitive	Sensitive	Sensitive	Sensitive	Intermediate	Sensitive	Sensitive	Sensitive	Sensitive	Sensitive	10A
1511	2016-09-08	Yes	9	Female	Yes	Yes	Yes	No	Yes	No	Normal Temperature	No	No	0	1	Yes	2016-09-08	Yes	Sensitive	Sensitive	Sensitive	Sensitive	Resistant	Sensitive	Sensitive	Sensitive	Sensitive	Sensitive	15F/15A
1512	2016-09-08	Yes	12	Female	Yes	Yes	No	No	Yes	No	Normal Temperature	No	No	0	2	Yes	2016-09-08	No											culture negative
1513	2016-09-16	Yes	1	Male	Yes	Yes	Yes	Yes	Yes	Yes	Normal Temperature	No	No	0	0	Yes	2016-09-16	Yes	Sensitive	Sensitive	Sensitive	Sensitive	Sensitive	Sensitive	Sensitive	Sensitive	Sensitive	Sensitive	9N/9L
1514	2016-09-16	Yes	9	Male	No	No	No	No	No	No	Normal Temperature	No	No	0	0	Yes	2016-09-16	No											culture negative
1515	2016-09-16	Yes	10	Female	No	No	No	No	No	No	Normal Temperature	No	No	0	0	Yes	2016-09-16	No											culture negative
1516	2016-09-26	Yes	14	Male	Yes	Yes	Yes	No	Yes	No	Normal Temperature	No	No	0	1	Yes	2016-09-17	Yes	Sensitive	Sensitive	Sensitive	Sensitive	Resistant	Resistant	Sensitive	Sensitive	Sensitive	Sensitive	6A
1517	2016-09-27	Yes	13	Male	Yes	Yes	Yes	No	Yes	No	Normal Temperature	No	No	0	1	Yes	2016-09-17	Yes	Sensitive	Sensitive	Sensitive	Sensitive	Intermediate	Sensitive	Sensitive	Sensitive	Sensitive	Sensitive	11A/11D
1518	2016-09-27	Yes	4	Male	No	No	No	No	No	No	Normal Temperature	No	No	0	0	Yes	2016-09-17	Yes	Sensitive	Resistant	Sensitive	Sensitive	Intermediate	Resistant	Sensitive	Sensitive	Sensitive	Sensitive	14
1519	2016-09-27	Yes	6	Male	No	No	No	No	No	No	Normal Temperature	No	No	0	1	Yes	2016-09-19	Yes	Sensitive	Resistant	Sensitive	Sensitive	Resistant	Resistant	Sensitive	Sensitive	Sensitive	Sensitive	18C/18F/18B/18A
1520	2016-09-27	Yes	6	Female	Yes	No	No	No	No	No	Normal Temperature	No	No	0	2	Yes	2016-09-19	Yes	Sensitive	Sensitive	Sensitive	Sensitive	Resistant	Sensitive	Sensitive	Sensitive	Sensitive	Sensitive	7C/7B/40
1521	2016-09-27	Yes	15	Female	Yes	Yes	No	No	No	No	Normal Temperature	No	No	0	0	Yes	2016-09-19	No											culture negative
1522	2016-09-27	Yes	6	Male	No	No	No	No	No	No	Normal Temperature	No	No	0	2	Yes	2016-09-19	Yes	Sensitive	Sensitive	Sensitive	Sensitive	Resistant	Intermediate	Sensitive	Sensitive	Sensitive	Sensitive	7C/7B/40
1523	2016-09-28	Yes	4	Male	No	No	No	No	No	No	Normal Temperature	No	No	0	0	Yes	2016-09-23	No											culture negative
1524	2016-09-28	Yes	9	Female	Yes	No	No	No	No	No	Normal Temperature	No	No	0	0	Yes	2016-09-23	No											culture negative
1525	2016-09-28	Yes	2	Female	No	No	No	No	No	No	Normal Temperature	No	No	0	0	Yes	2016-09-23	Yes	Sensitive	Sensitive	Sensitive	Sensitive	Resistant	Sensitive	Sensitive	Sensitive	Sensitive	Sensitive	6A
1526	2016-09-28	Yes	8	Female	No	No	No	No	No	No	Normal Temperature	No	No	0	2	Yes	2016-09-23	Yes	Sensitive	Intermediate	Sensitive	Sensitive	Resistant	Resistant	Sensitive	Sensitive	Sensitive	Sensitive	7C/7B/40
1527	2016-09-28	Yes	13	Female	Yes	Yes	No	No	No	No	Normal Temperature	No	No	0	1	Yes	2016-09-24	No											culture negative
1528	2016-09-28	Yes	15	Female	No	No	No	No	No	No	Normal Temperature	No	No	0	0	Yes	2016-09-24	No											culture negative
1529	2016-09-28	Yes	1	Female	No	No	No	No	No	No	Normal Temperature	No	No	0	0	Yes	2016-09-24	No											culture negative
1530	2016-09-28	Yes	13	Female	No	No	Yes	No	No	No	Hyperthermia	yes	No	0	2	Yes	2016-09-24	No											culture negative
1531	2016-09-28	Yes	10	Male	Yes	Yes	Yes	No	No	No	Normal Temperature	No	No	0	0	Yes	2016-09-24	No											culture negative
1532	2016-09-28	Yes	4	Female	Yes	Yes	Yes	No	No	No	Normal Temperature	No	No	0	2	Yes	2016-09-24	No											culture negative
1533	2016-09-26	Yes	5	Female	Yes	Yes	No	No	No	No	Normal Temperature	No	No	0	0	Yes	2016-09-26	No											culture negative
1534	2016-09-26	Yes	4	Female	Yes	Yes	Yes	No	No	No	Normal Temperature	No	No	0	1	Yes	2016-09-26	Yes	Sensitive	Sensitive	Sensitive	Sensitive	Resistant	Sensitive	Sensitive	Sensitive	Sensitive	Sensitive	33F/33A/37
1535	2016-09-26	Yes	13	Male	No	No	No	No	No	No	Normal Temperature	No	No	0	0	Yes	2016-09-26	No											culture negative
1536	2016-09-26	Yes	1	Male	No	No	Yes	No	No	No	Normal Temperature	No	No	0	0	Yes	2016-09-26	No											culture negative
1537	2016-09-27	Yes	14	Female	Yes	Yes	Yes	No	No	No	Normal Temperature	No	No	0	1	Yes	2016-09-27	Yes	Sensitive	Sensitive	Sensitive	Sensitive	Resistant	Sensitive	Sensitive	Sensitive	Sensitive	Sensitive	9V/9A
1538	2016-09-27	Yes	13	Male	Yes	Yes	No	No	No	No	Normal Temperature	yes	No	0	0	Yes	2016-09-27	Yes	Sensitive	Sensitive	Sensitive	Sensitive	Resistant	Sensitive	Sensitive	Sensitive	Sensitive	Sensitive	23F
1539	2016-09-27	Yes	18	Male	Yes	No	No	No	No	No	Normal Temperature	No	No	0	0	Yes	2016-09-27	Yes	Sensitive	Sensitive	Sensitive	Sensitive	Resistant	Resistant	Sensitive	Sensitive	Sensitive	Sensitive	14
1540	2016-09-27	Yes	10	Female	Yes	No	No	No	No	No	Normal Temperature	No	No	0	0	Yes	2016-09-27	No											culture negative
1541	2016-09-27	Yes	11	Male	Yes	No	No	No	No	No	Normal Temperature	No	No	0	0	Yes	2016-09-27	Yes	Sensitive	Sensitive	Sensitive	Sensitive	Resistant	Sensitive	Sensitive	Sensitive	Sensitive	Sensitive	non-typeable
1542	2016-09-27	Yes	11	Female	No	No	No	No	No	No	Normal Temperature	No	No	0	2	Yes	2016-09-27	No											culture negative
1543	2016-09-28	Yes	13	Female	No	No	No	No	No	No	Normal Temperature	No	No	0	0	Yes	2016-09-28	No											culture negative
1544	2016-09-28	Yes	1	Female	No	No	No	No	No	No	Normal Temperature	No	No	0	0	Yes	2016-09-28	No											culture negative
1545	2016-09-28	Yes	11	Male	No	No	No	No	No	No	Normal Temperature	No	No	0	0	Yes	2016-09-28	Yes	Sensitive	Sensitive	Sensitive	Sensitive	Intermediate	Sensitive	Sensitive	Sensitive	Sensitive	Sensitive	16F
1546	2016-09-28	Yes	17	Male	No	No	No	No	No	No	Normal Temperature	No	No	0	0	Yes	2016-09-28	Yes	Sensitive	Sensitive	Sensitive	Sensitive	Resistant	Sensitive	Sensitive	Sensitive	Sensitive	Sensitive	non-typeable
1547	2016-09-29	Yes	21	Male	No	No	No	No	No	No	Normal Temperature	yes	No	0	0	Yes	2016-09-29	Yes	Sensitive	Sensitive	Sensitive	Sensitive	Sensitive	Sensitive	Sensitive	Sensitive	Sensitive	Sensitive	11A/11D
1548	2016-09-29	Yes	13	Male	Yes	Yes	Yes	No	Yes	No	Normal Temperature	yes	No	0	2	Yes	2016-09-29	No											culture negative
1549	2016-09-29	Yes	11	Male	Yes	Yes	Yes	No	No	No	Normal Temperature	No	No	0	2	Yes	2016-09-29	Yes	Resistant	Resistant	Sensitive	Sensitive	Resistant	Resistant	Sensitive	Sensitive	Sensitive	Sensitive	non-typeable
1550	2016-09-29	Yes	11	Male	Yes	No	No	No	No	No	Normal Temperature	No	No	0	0	Yes	2016-09-29	Yes	Sensitive	Sensitive	Sensitive	Sensitive	Intermediate	Sensitive	Sensitive	Sensitive	Sensitive	Sensitive	11A/11D
1551	2016-09-30	Yes	12	Male	Yes	Yes	No	No	No	No	Normal Temperature	No	No	0	0	Yes	2016-09-30	Yes	Sensitive	Sensitive	Sensitive	Sensitive	Sensitive	Sensitive	Sensitive	Sensitive	Sensitive	Sensitive	11A/11D
1552	2016-09-30	Yes	8	Female	Yes	Yes	Yes	No	Yes	No	Normal Temperature	No	No	0	1	Yes	2016-09-30	Yes	Sensitive	Sensitive	Sensitive	Sensitive	Resistant	Sensitive	Sensitive	Sensitive	Sensitive	Sensitive	6A
1553	2016-09-30	Yes	0	Male	No	No	No	No	No	No	Normal Temperature	No	No	0	1	Yes	2016-09-30	Yes	Sensitive	Resistant	Sensitive	Sensitive	Resistant	Resistant	Sensitive	Sensitive	Sensitive	Sensitive	19A
1554	2016-10-03	Yes	11	Female	Yes	Yes	No	No	Yes	No	Normal Temperature	No	No	0	1	Yes	2016-10-03	Yes	Sensitive	Sensitive	Sensitive	Sensitive	Resistant	Sensitive	Sensitive	Sensitive	Sensitive	Sensitive	16F
1555	2016-10-03	Yes	12	Male	No	No	No	No	No	No	Normal Temperature	No	No	0	0	Yes	2016-10-03	Yes	Sensitive	Sensitive	Sensitive	Sensitive	Resistant	Sensitive	Sensitive	Sensitive	Sensitive	Sensitive	13
1556	2016-10-03	Yes	2	Male	Yes	Yes	Yes	No	Yes	No	Normal Temperature	No	No	0	2	Yes	2016-10-03	Yes	Sensitive	Intermediate	Sensitive	Sensitive	Resistant	Resistant	Sensitive	Sensitive	Sensitive	Sensitive	23F
1557	2016-10-03	Yes	5	Male	Yes	No	Yes	No	No	No	Normal Temperature	No	No	0	2	Yes	2016-10-03	No											culture negative
1558	2016-10-05	Yes	12	Male	Yes	Yes	Yes	No	No	No	Normal Temperature	No	No	0	0	Yes	2016-10-05	Yes	Sensitive	Sensitive	Sensitive	Sensitive	Resistant	Resistant	Sensitive	Sensitive	Sensitive	Sensitive	18C/18F/18B/18A
1559	2016-10-05	Yes	9	Female	No	No	No	No	No	No	Normal Temperature	No	No	0	0	Yes	2016-10-06	No											culture negative
1560	2016-10-05	Yes	15	Female	Yes	Yes	Yes	No	Yes	No	Normal Temperature	yes	No	0	5	Yes	2016-10-06	No											culture negative
1561	2016-10-05	Yes	7	Female	Yes	Yes	No	No	No	No	Normal Temperature	No	No	0	1	Yes	2016-10-06	Yes	Sensitive	Intermediate	Sensitive	Sensitive	Resistant	Resistant	Sensitive	Sensitive	Sensitive	Sensitive	23A
1562	2016-10-05	Yes	12	Male	Yes	No	No	No	No	No	Normal Temperature	No	No	0	0	Yes	2016-10-06	Yes	Sensitive	Sensitive	Sensitive	Sensitive	Resistant	Sensitive	Sensitive	Sensitive	Sensitive	Sensitive	11A/11D
1563	2016-10-05	Yes	10	Male	Yes	Yes	Yes	No	No	No	Normal Temperature	No	No	0	0	Yes	2016-10-06	Yes	Sensitive	Sensitive	Sensitive	Sensitive	Resistant	Sensitive	Sensitive	Sensitive	Sensitive	Sensitive	23F
1564	2016-10-06	Yes	4	Female	Yes	Yes	Yes	No	No	No	Normal Temperature	No	No	0	1	Yes	2016-10-06	Yes	Sensitive	Sensitive	Sensitive	Sensitive	Resistant	Sensitive	Sensitive	Sensitive	Sensitive	Sensitive	non-typeable
1565	2016-10-06	Yes	1	Female	Yes	Yes	Yes	Yes	Yes	No	Normal Temperature	No	No	0	1	Yes	2016-10-06	Yes	Sensitive	Sensitive	Sensitive	Sensitive	Resistant	Sensitive	Sensitive	Sensitive	Sensitive	Sensitive	10F/10C/33C
1566	2016-10-06	Yes	12	Female	Yes	Yes	No	No	No	No	Normal Temperature	No	No	0	3	Yes	2016-10-06	Yes	Resistant	Sensitive	Sensitive	Sensitive	Resistant	Resistant	Sensitive	Sensitive	Sensitive	Sensitive	12F/12A/44/46
1567	2016-10-07	Yes	16	Male	Yes	Yes	No	No	No	No	Normal Temperature	yes	No	0	1	Yes	2016-10-07	Yes	Sensitive	Sensitive	Sensitive	Sensitive	Resistant	Resistant	Sensitive	Sensitive	Sensitive	Sensitive	10A
1568	2016-10-07	Yes	11	Male	Yes	Yes	No	No	Yes	No	Normal Temperature	No	No	0	0	Yes	2016-10-07	Yes	Sensitive	Resistant	Sensitive	Sensitive	Resistant	Resistant	Sensitive	Sensitive	Sensitive	Sensitive	19A
1569	2016-10-10	Yes	12	Male	No	No	No	No	No	No	Normal Temperature	No	No	0	0	Yes	2016-10-10	Yes	Sensitive	Sensitive	Sensitive	Sensitive	Resistant	Sensitive	Sensitive	Sensitive	Sensitive	Sensitive	16F
1570	2016-10-10	Yes	5	Female	No	No	Yes	No	No	No	Normal Temperature	No	No	0	0	Yes	2016-10-10	No											culture negative
1571	2016-10-10	Yes	8	Male	Yes	Yes	No	No	No	No	Normal Temperature	No	No	0	2	Yes	2016-10-10	Yes	Sensitive	Sensitive	Sensitive	Sensitive	Resistant	Sensitive	Sensitive	Sensitive	Sensitive	Sensitive	35A/35C/42
1572	2016-10-10	Yes	10	Female	Yes	Yes	Yes	No	No	No	Normal Temperature	No	No	0	3	Yes	2016-10-10	Yes	Sensitive	Sensitive	Sensitive	Sensitive	Resistant	Sensitive	Sensitive	Sensitive	Sensitive	Sensitive	6A
1573	2016-10-13	Yes	9	Female	Yes	No	No	No	No	No	Normal Temperature	No	No	0	0	Yes	2016-10-13	Yes	Sensitive	Sensitive	Sensitive	Sensitive	Resistant	Sensitive	Sensitive	Sensitive	Sensitive	Sensitive	35F/47F
1574	2016-10-13	Yes	12	Female	Yes	Yes	No	No	No	No	Normal Temperature	No	No	0	1	Yes	2016-10-13	No											culture negative
1575	2016-10-13	Yes	12	Female	Yes	Yes	Yes	No	No	No	Hyperthermia	No	No	0	0	Yes	2016-10-13	Yes	Sensitive	Sensitive	Sensitive	Sensitive	Resistant	Resistant	Sensitive	Sensitive	Sensitive	Sensitive	6B
1576	2016-10-13	Yes	10	Female	Yes	No	No	No	No	No	Normal Temperature	No	No	0	0	Yes	2016-10-13	Yes	Sensitive	Sensitive	Sensitive	Sensitive	Resistant	Sensitive	Sensitive	Sensitive	Sensitive	Sensitive	35F/47F
1577	2016-10-13	Yes	6	Female	Yes	No	Yes	No	No	No	Hyperthermia	No	No	0	0	Yes	2016-10-13	Yes	Sensitive	Sensitive	Sensitive	Sensitive	Sensitive	Resistant	Sensitive	Sensitive	Sensitive	Sensitive	17F
1578	2016-10-14	Yes	10	Male	Yes	No	No	No	No	No	Normal Temperature	No	No	0	0	Yes	2016-10-14	Yes	Sensitive	Sensitive	Sensitive	Sensitive	Resistant	Sensitive	Sensitive	Sensitive	Sensitive	Sensitive	15B/15C
1579	2016-10-14	Yes	14	Male	No	No	Yes	No	No	No	Normal Temperature	yes	No	0	0	Yes	2016-10-14	Yes	Sensitive	Sensitive	Sensitive	Sensitive	Sensitive	Sensitive	Sensitive	Sensitive	Sensitive	Sensitive	3
1580	2016-10-14	Yes	16	Male	No	No	No	No	No	No	Normal Temperature	yes	No	0	0	Yes	2016-10-14	Yes	Sensitive	Sensitive	Sensitive	Sensitive	Resistant	Sensitive	Sensitive	Sensitive	Sensitive	Sensitive	15B/15C
1581	2016-10-15	Yes	11	Male	No	No	No	No	No	No	Normal Temperature	No	No	0	1	Yes	2016-10-15	Yes	Sensitive	Sensitive	Sensitive	Sensitive	Resistant	Sensitive	Sensitive	Sensitive	Sensitive	Sensitive	10A
1582	2016-10-15	Yes	7	Male	No	Yes	Yes	No	No	No	Hyperthermia	No	No	0	1	Yes	2016-10-15	Yes	Sensitive	Sensitive	Sensitive	Sensitive	Resistant	Sensitive	Sensitive	Sensitive	Sensitive	Sensitive	10A
1583	2016-10-15	Yes	0	Female	No	No	No	No	No	No	Normal Temperature	No	No	0	0	Yes	2016-10-15	Yes	Sensitive	Sensitive	Sensitive	Sensitive	Resistant	Sensitive	Sensitive	Sensitive	Sensitive	Sensitive	10A
1584	2016-10-17	Yes	3	Female	Yes	Yes	Yes	No	Yes	No	Hyperthermia	No	No	0	1	Yes	2016-10-17	Yes	Sensitive	Sensitive	Sensitive	Sensitive	Resistant	Sensitive	Sensitive	Sensitive	Sensitive	Sensitive	15B/15C
1585	2016-10-17	Yes	14	Female	Yes	No	No	No	No	No	Normal Temperature	yes	No	0	1	Yes	2016-10-17	Yes	Sensitive	Sensitive	Sensitive	Sensitive	Resistant	Sensitive	Sensitive	Sensitive	Sensitive	Sensitive	11A/11D
1586	2016-10-17	Yes	12	Female	No	No	No	No	No	No	Normal Temperature	No	No	0	0	Yes	2016-10-17	No											culture negative
1587	2016-10-17	Yes	3	Male	No	No	No	No	No	No	Hyperthermia	No	No	0	0	Yes	2016-10-17	No											culture negative
1588	2016-10-18	Yes	8	Female	Yes	No	Yes	No	No	No	Normal Temperature	No	No	0	1	Yes	2016-10-18	Yes	Sensitive	Resistant	Sensitive	Sensitive	Resistant	Resistant	Sensitive	Sensitive	Sensitive	Sensitive	19A
1589	2016-10-18	Yes	3	Male	Yes	Yes	Yes	No	Yes	No	Hyperthermia	No	No	0	2	Yes	2016-10-18	Yes	Sensitive	Sensitive	Sensitive	Sensitive	Sensitive	Sensitive	Sensitive	Sensitive	Sensitive	Sensitive	31
1590	2016-10-18	Yes	1	Male	No	No	No	No	No	No	Normal Temperature	No	No	0	0	Yes	2016-10-18	Yes	Sensitive	Sensitive	Sensitive	Sensitive	Resistant	Sensitive	Sensitive	Sensitive	Sensitive	Sensitive	15B/15C
1591	2016-10-18	Yes	7	Male	Yes	Yes	Yes	No	No	No	Normal Temperature	No	No	0	1	Yes	2016-10-18	Yes	Sensitive	Sensitive	Sensitive	Sensitive	Resistant	Sensitive	Sensitive	Sensitive	Sensitive	Sensitive	10F/10C/33C
1592	2016-10-19	Yes	13	Male	No	No	No	No	No	No	Normal Temperature	yes	No	0	0	Yes	2016-10-19	Yes	Sensitive	Sensitive	Sensitive	Sensitive	Resistant	Sensitive	Sensitive	Sensitive	Sensitive	Sensitive	23F
1593	2016-10-19	Yes	9	Male	No	Yes	Yes	No	No	No	Normal Temperature	No	No	0	1	Yes	2016-10-19	Yes	Sensitive	Sensitive	Sensitive	Sensitive	Resistant	Sensitive	Sensitive	Sensitive	Sensitive	Sensitive	11A/11D
1594	2016-10-19	Yes	22	Female	Yes	No	No	No	No	No	Normal Temperature	No	No	0	0	Yes	2016-10-19	Yes	Sensitive	Sensitive	Sensitive	Sensitive	Resistant	Sensitive	Sensitive	Sensitive	Sensitive	Sensitive	10A
1595	2016-10-20	Yes	8	Female	Yes	Yes	Yes	No	Yes	No	Hyperthermia	No	No	0	1	Yes	2016-10-20	Yes	Sensitive	Sensitive	Sensitive	Sensitive	Resistant	Sensitive	Sensitive	Sensitive	Sensitive	Sensitive	6A
1596	2016-10-20	Yes	9	Male	Yes	Yes	Yes	No	Yes	No	Normal Temperature	No	No	0	3	Yes	2016-10-20	Yes	Sensitive	Sensitive	Sensitive	Sensitive	Resistant	Sensitive	Sensitive	Sensitive	Sensitive	Sensitive	15B/15C
1597	2016-10-20	Yes	11	Male	No	No	No	No	No	No	Normal Temperature	No	No	0	0	Yes	2016-10-20	No											culture negative
1598	2016-10-20	Yes	9	Male	Yes	Yes	Yes	No	No	No	Normal Temperature	No	No	0	1	Yes	2016-10-20	Yes	Sensitive	Sensitive	Sensitive	Sensitive	Resistant	Sensitive	Sensitive	Sensitive	Sensitive	Sensitive	23A
1599	2016-10-24	Yes	6	Male	Yes	Yes	Yes	No	Yes	No	Normal Temperature	No	No	0	1	Yes	2016-10-24	Yes	Sensitive	Sensitive	Sensitive	Sensitive	Resistant	Sensitive	Sensitive	Sensitive	Sensitive	Sensitive	16F
1600	2016-10-24	Yes	8	Female	Yes	No	No	No	No	No	Normal Temperature	No	No	0	1	Yes	2016-10-24	Yes	Sensitive	Sensitive	Sensitive	Sensitive	Resistant	Resistant	Sensitive	Sensitive	Sensitive	Sensitive	10A
1601	2016-10-24	Yes	10	Male	Yes	Yes	Yes	No	No	No	Normal Temperature	No	No	0	1	Yes	2016-10-24	Yes	Sensitive	Sensitive	Sensitive	Sensitive	Resistant	Sensitive	Sensitive	Sensitive	Sensitive	Sensitive	20
1602	2016-10-24	Yes	8	Female	Yes	Yes	Yes	No	Yes	Yes	Normal Temperature	No	No	0	3	Yes	2016-10-24	Yes	Sensitive	Intermediate	Sensitive	Resistant	Resistant	Resistant	Sensitive	Sensitive	Sensitive	Sensitive	18C/18F/18B/18A
1603	2016-10-25	Yes	4	Male	Yes	Yes	Yes	No	Yes	No	Normal Temperature	No	No	0	1	Yes	2016-10-25	Yes	Sensitive	Resistant	Sensitive	Sensitive	Resistant	Resistant	Sensitive	Sensitive	Sensitive	Sensitive	35B
1604	2016-10-25	Yes	5	Male	Yes	Yes	Yes	No	Yes	No	Normal Temperature	No	No	0	1	Yes	2016-10-25	Yes	Sensitive	Intermediate	Sensitive	Sensitive	Resistant	Resistant	Sensitive	Sensitive	Sensitive	Sensitive	13
1605	2016-10-25	Yes	9	Male	Yes	Yes	Yes	No	Yes	No	Normal Temperature	No	No	0	2	Yes	2016-10-25	Yes	Sensitive	Sensitive	Sensitive	Sensitive	Resistant	Sensitive	Sensitive	Sensitive	Sensitive	Sensitive	16F
1606	2016-10-25	Yes	9	Male	Yes	Yes	Yes	No	Yes	No	Hyperthermia	No	No	0	0	Yes	2016-10-25	No											culture negative
1607	2016-10-27	Yes	11	Female	Yes	Yes	No	No	No	No	Normal Temperature	No	No	0	0	Yes	2016-10-27	Yes	Sensitive	Sensitive	Sensitive	Sensitive	Resistant	Sensitive	Sensitive	Sensitive	Sensitive	Sensitive	10A
1608	2016-10-27	Yes	9	Female	Yes	No	Yes	No	No	No	Normal Temperature	No	No	0	1	Yes	2016-10-27	Yes	Sensitive	Resistant	Sensitive	Sensitive	Resistant	Resistant	Sensitive	Sensitive	Sensitive	Sensitive	23F
1609	2016-10-27	Yes	3	Male	Yes	Yes	Yes	No	Yes	No	Hyperthermia	No	No	0	2	Yes	2016-10-27	No											culture negative
1610	2016-10-27	Yes	4	Male	No	No	No	No	No	No	Normal Temperature	No	No	0	0	Yes	2016-10-27	No											culture negative
1611	2016-10-28	Yes	6	Male	No	Yes	No	No	No	No	Normal Temperature	No	No	0	0	Yes	2016-10-28	Yes	Sensitive	Sensitive	Sensitive	Sensitive	Resistant	Sensitive	Sensitive	Sensitive	Sensitive	Sensitive	10A
1612	2016-10-28	Yes	5	Male	Yes	Yes	Yes	No	No	No	Normal Temperature	No	No	0	0	Yes	2016-10-28	No											culture negative
1613	2016-10-28	Yes	5	Female	Yes	Yes	Yes	No	No	No	Normal Temperature	No	No	0	3	Yes	2016-10-28	Yes	Sensitive	Sensitive	Sensitive	Sensitive	Resistant	Sensitive	Sensitive	Sensitive	Sensitive	Sensitive	6A
1614	2016-10-31	Yes	12	Female	Yes	Yes	Yes	No	No	No	Normal Temperature	No	No	0	1	Yes	2016-10-31	Yes	Sensitive	Sensitive	Sensitive	Sensitive	Resistant	Resistant	Sensitive	Sensitive	Sensitive	Sensitive	10A
1615	2016-10-31	Yes	5	Female	Yes	Yes	Yes	No	No	No	Normal Temperature	No	No	0	1	Yes	2016-10-31	Yes	Sensitive	Sensitive	Sensitive	Sensitive	Resistant	Sensitive	Sensitive	Sensitive	Sensitive	Sensitive	15F/15A
1616	2016-10-31	Yes	6	Male	Yes	No	No	No	No	No	Normal Temperature	No	No	0	1	Yes	2016-10-31	Yes	Sensitive	Sensitive	Sensitive	Sensitive	Resistant	Resistant	Sensitive	Sensitive	Sensitive	Sensitive	6A
1617	2016-11-02	Yes	8	Female	Yes	Yes	Yes	No	Yes	No	Normal Temperature	No	No	0	1	Yes	2016-11-02	Yes	Sensitive	Resistant	Sensitive	Sensitive	Resistant	Resistant	Sensitive	Sensitive	Sensitive	Sensitive	21
1618	2016-11-02	Yes	7	Male	Yes	Yes	Yes	No	Yes	No	Normal Temperature	No	No	0	2	Yes	2016-11-02	Yes	Sensitive	Resistant	Sensitive	Sensitive	Intermediate	Resistant	Sensitive	Sensitive	Sensitive	Sensitive	non-typeable
1619	2016-11-02	Yes	11	Female	Yes	No	No	No	No	No	Normal Temperature	No	No	0	1	Yes	2016-11-02	Yes	Sensitive	Sensitive	Sensitive	Sensitive	Resistant	Resistant	Sensitive	Sensitive	Sensitive	Sensitive	10A
1620	2016-11-02	Yes	3	Male	No	No	No	No	No	No	Normal Temperature	No	No	0	0	Yes	2016-11-02	Yes	Sensitive	Sensitive	Sensitive	Sensitive	Resistant	Sensitive	Sensitive	Sensitive	Sensitive	Sensitive	15B/15C
1621	2016-11-03	Yes	4	Female	No	No	No	No	No	No	Normal Temperature	No	No	1	0	Yes	2016-11-03	Yes	Sensitive	Sensitive	Sensitive	Sensitive	Resistant	Sensitive	Sensitive	Sensitive	Sensitive	Sensitive	6A
1622	2016-11-03	Yes	6	Male	Yes	Yes	Yes	No	No	No	Hyperthermia	No	No	0	0	Yes	2016-11-03	Yes	Sensitive	Sensitive	Sensitive	Sensitive	Resistant	Sensitive	Sensitive	Sensitive	Sensitive	Sensitive	10A
1623	2016-11-03	Yes	5	Female	Yes	Yes	No	No	No	No	Normal Temperature	No	No	0	0	Yes	2016-11-03	Yes	Sensitive	Resistant	Sensitive	Sensitive	Resistant	Resistant	Sensitive	Sensitive	Sensitive	Sensitive	6D
1624	2016-11-03	Yes	14	Male	Yes	Yes	No	No	No	No	Normal Temperature	No	No	0	2	Yes	2016-11-03	Yes	Sensitive	Sensitive	Sensitive	Sensitive	Resistant	Resistant	Sensitive	Sensitive	Sensitive	Sensitive	6A
1625	2016-11-04	Yes	7	Male	Yes	Yes	Yes	No	Yes	No	Normal Temperature	No	No	0	1	Yes	2016-11-04	No											culture negative
1626	2016-11-04	Yes	4	Female	No	No	Yes	No	No	No	Normal Temperature	No	No	0	1	Yes	2016-11-04	Yes	Sensitive	Sensitive	Sensitive	Sensitive	Resistant	Sensitive	Sensitive	Sensitive	Sensitive	Sensitive	35A/35C/42
1627	2016-11-04	Yes	11	Male	No	No	No	No	No	No	Normal Temperature	No	No	0	0	Yes	2016-11-04	Yes	Sensitive	Sensitive	Sensitive	Sensitive	Resistant	Sensitive	Sensitive	Sensitive	Sensitive	Sensitive	15F/15A
1628	2016-11-04	Yes	6	Male	Yes	Yes	Yes	No	Yes	No	Normal Temperature	No	No	0	5	Yes	2016-11-04	Yes	Resistant	Resistant	Sensitive	Sensitive	Resistant	Resistant	Sensitive	Sensitive	Sensitive	Sensitive	11A/11D
1629	2016-11-07	Yes	7	Female	Yes	Yes	Yes	No	Yes	Yes	Normal Temperature	yes	Yes	0	3	Yes	2016-11-07	No											culture negative
1630	2016-11-07	Yes	6	Male	Yes	No	Yes	No	No	No	Normal Temperature	No	No	0	1	Yes	2016-11-07	Yes	Sensitive	Resistant	Sensitive	Sensitive	Resistant	Resistant	Sensitive	Sensitive	Sensitive	Sensitive	19A
1631	2016-11-07	Yes	9	Female	Yes	No	No	No	No	No	Normal Temperature	No	No	0	0	Yes	2016-11-07	Yes	Sensitive	Resistant	Sensitive	Sensitive	Resistant	Resistant	Sensitive	Sensitive	Sensitive	Sensitive	6B
1632	2016-11-07	Yes	2	Female	Yes	Yes	Yes	No	No	No	Hyperthermia	No	No	0	1	Yes	2016-11-07	No											culture negative
1633	2016-11-08	Yes	4	Male	Yes	Yes	No	No	No	No	Normal Temperature	No	No	0	0	Yes	2016-11-08	Yes	Sensitive	Sensitive	Sensitive	Sensitive	Intermediate	Resistant	Sensitive	Sensitive	Sensitive	Sensitive	9N/9L
1634	2016-11-08	Yes	3	Female	No	No	No	No	No	No	Normal Temperature	No	No	0	0	Yes	2016-11-08	No											culture negative
1635	2016-11-08	Yes	4	Male	Yes	No	Yes	No	No	No	Normal Temperature	No	No	0	1	Yes	2016-11-08	Yes	Sensitive	Sensitive	Sensitive	Sensitive	Resistant	Sensitive	Sensitive	Sensitive	Sensitive	Sensitive	23A
1636	2016-11-08	Yes	7	Male	Yes	No	Yes	No	Yes	Yes	Normal Temperature	No	No	0	2	Yes	2016-11-08	No											culture negative
1637	2016-11-09	Yes	12	Male	Yes	Yes	Yes	No	No	No	Normal Temperature	No	No	0	1	Yes	2016-11-09	Yes	Sensitive	Resistant	Sensitive	Sensitive	Resistant	Resistant	Sensitive	Sensitive	Sensitive	Sensitive	10A
1638	2016-11-09	Yes	8	Female	No	No	No	No	No	No	Normal Temperature	No	No	0	0	Yes	2016-11-09	Yes	Sensitive	Sensitive	Sensitive	Sensitive	Resistant	Intermediate	Sensitive	Sensitive	Sensitive	Sensitive	non-typeable
1639	2016-11-09	Yes	1	Female	No	No	No	No	No	No	Hyperthermia	No	No	0	0	Yes	2016-11-09	No											culture negative
1640	2016-11-09	Yes	2	Male	Yes	Yes	Yes	No	Yes	No	Normal Temperature	No	No	0	1	Yes	2016-11-09	Yes	Sensitive	Sensitive	Sensitive	Sensitive	Resistant	Sensitive	Sensitive	Sensitive	Sensitive	Sensitive	16F
1641	2016-11-10	Yes	13	Male	Yes	Yes	Yes	No	Yes	No	Normal Temperature	yes	No	0	3	Yes	2016-11-10	Yes	Sensitive	Resistant	Sensitive	Sensitive	Resistant	Resistant	Sensitive	Sensitive	Sensitive	Sensitive	21
1642	2016-11-10	Yes	6	Female	Yes	No	No	No	No	No	Normal Temperature	No	No	0	1	Yes	2016-11-10	Yes	Sensitive	Sensitive	Sensitive	Sensitive	Resistant	Intermediate	Sensitive	Sensitive	Sensitive	Sensitive	6B
1643	2016-11-10	Yes	8	Male	No	No	Yes	No	No	No	Normal Temperature	No	No	0	0	Yes	2016-11-10	Yes	Sensitive	Sensitive	Sensitive	Sensitive	Resistant	Sensitive	Sensitive	Sensitive	Sensitive	Sensitive	6B
1644	2016-11-15	Yes	12	Female	No	No	No	No	No	No	Normal Temperature	No	No	0	1	Yes	2016-11-15	Yes	Sensitive	Sensitive	Sensitive	Sensitive	Resistant	Resistant	Sensitive	Sensitive	Sensitive	Sensitive	non-typeable
1645	2016-11-15	Yes	9	Male	Yes	Yes	No	No	No	No	Normal Temperature	No	No	0	0	Yes	2016-11-15	Yes	Sensitive	Resistant	Sensitive	Sensitive	Resistant	Resistant	Sensitive	Sensitive	Sensitive	Sensitive	19A
1646	2016-11-15	Yes	6	Female	Yes	Yes	No	No	No	No	Normal Temperature	No	No	0	0	Yes	2016-11-15	No											culture negative
1647	2016-11-15	Yes	5	Female	Yes	Yes	Yes	No	Yes	No	Normal Temperature	No	No	0	0	Yes	2016-11-15	Yes	Sensitive	Sensitive	Sensitive	Sensitive	Resistant	Sensitive	Sensitive	Sensitive	Sensitive	Sensitive	non-typeable
1648	2016-11-16	Yes	5	Female	Yes	Yes	No	No	No	No	Normal Temperature	No	No	0	0	Yes	2016-11-16	No											culture negative
1649	2016-11-16	Yes	3	Female	No	No	No	No	No	No	Normal Temperature	No	No	0	1	Yes	2016-11-16	Yes	Sensitive	Sensitive	Sensitive	Sensitive	Resistant	Sensitive	Sensitive	Sensitive	Sensitive	Sensitive	non-typeable
1650	2016-11-16	Yes	3	Female	No	No	No	No	No	No	Normal Temperature	No	No	0	1	Yes	2016-11-16	No											culture negative
1651	2016-11-17	Yes	7	Male	Yes	Yes	Yes	No	Yes	No	Hyperthermia	No	No	0	4	Yes	2016-11-17	No											culture negative
1652	2016-11-17	Yes	2	Male	Yes	Yes	Yes	No	Yes	No	Normal Temperature	No	No	0	3	Yes	2016-11-17	Yes	Sensitive	Sensitive	Sensitive	Sensitive	Resistant	Intermediate	Sensitive	Sensitive	Sensitive	Sensitive	10A
1653	2016-11-17	Yes	11	Female	No	No	No	No	No	No	Normal Temperature	No	No	0	0	Yes	2016-11-17	Yes	Sensitive	Sensitive	Sensitive	Sensitive	Resistant	Sensitive	Sensitive	Sensitive	Sensitive	Sensitive	22F/22A
1654	2016-11-17	Yes	9	Female	Yes	No	No	No	No	No	Normal Temperature	No	No	0	0	Yes	2016-11-17	Yes	Sensitive	Sensitive	Sensitive	Sensitive	Resistant	Resistant	Sensitive	Sensitive	Sensitive	Sensitive	10A
1655	2016-11-17	Yes	6	Male	No	No	No	No	No	No	Normal Temperature	No	No	0	0	Yes	2016-11-17	Yes	Sensitive	Intermediate	Sensitive	Sensitive	Resistant	Sensitive	Sensitive	Sensitive	Sensitive	Sensitive	10A
1656	2016-11-18	Yes	6	Male	Yes	Yes	Yes	No	No	No	Normal Temperature	No	No	0	0	Yes	2016-11-18	Yes	Sensitive	Sensitive	Sensitive	Sensitive	Resistant	Resistant	Sensitive	Sensitive	Sensitive	Sensitive	17F
1657	2016-11-18	Yes	4	Female	No	No	No	No	No	No	Normal Temperature	No	No	0	0	Yes	2016-11-18	Yes	Sensitive	Sensitive	Sensitive	Sensitive	Resistant	Sensitive	Sensitive	Sensitive	Sensitive	Sensitive	11A/11D
1658	2016-11-18	Yes	11	Female	Yes	No	No	No	No	No	Normal Temperature	No	No	0	2	Yes	2016-11-18	Yes	Sensitive	Sensitive	Sensitive	Sensitive	Resistant	Sensitive	Sensitive	Sensitive	Sensitive	Sensitive	10F/10C/33C
1659	2016-11-21	Yes	2	Female	Yes	Yes	Yes	No	No	No	Normal Temperature	No	No	0	4	Yes	2016-11-21	No											culture negative
1660	2016-11-21	Yes	9	Male	Yes	Yes	Yes	No	Yes	No	Normal Temperature	No	No	0	2	Yes	2016-11-21	Yes	Sensitive	Sensitive	Sensitive	Sensitive	Resistant	Sensitive	Sensitive	Sensitive	Sensitive	Sensitive	15F/15A
1661	2016-11-21	Yes	12	Male	Yes	No	Yes	No	No	No	Normal Temperature	No	No	0	0	Yes	2016-11-21	Yes	Sensitive	Sensitive	Sensitive	Sensitive	Intermediate	Resistant	Sensitive	Sensitive	Sensitive	Sensitive	6B
1662	2016-11-21	Yes	8	Female	Yes	Yes	Yes	No	Yes	No	Normal Temperature	No	No	0	2	Yes	2016-11-21	Yes	Sensitive	Sensitive	Sensitive	Sensitive	Intermediate	Sensitive	Sensitive	Sensitive	Sensitive	Sensitive	15B/15C
1663	2016-11-21	Yes	10	Female	Yes	Yes	Yes	No	Yes	No	Normal Temperature	No	No	0	3	Yes	2016-11-21	No											culture negative
1664	2016-11-22	Yes	12	Male	Yes	Yes	Yes	No	No	No	Normal Temperature	No	No	0	3	Yes	2016-11-22	Yes	Sensitive	Sensitive	Sensitive	Sensitive	Resistant	Resistant	Sensitive	Sensitive	Sensitive	Sensitive	19F
1665	2016-11-22	Yes	5	Female	Yes	No	No	No	No	No	Normal Temperature	No	No	0	0	Yes	2016-11-22	Yes	Sensitive	Sensitive	Sensitive	Sensitive	Intermediate	Sensitive	Sensitive	Sensitive	Sensitive	Sensitive	15B/15C
1666	2016-11-22	Yes	11	Female	Yes	No	No	No	Yes	No	Normal Temperature	No	No	0	2	Yes	2016-11-22	Yes	Sensitive	Resistant	Sensitive	Sensitive	Resistant	Resistant	Sensitive	Sensitive	Sensitive	Sensitive	35B
1667	2016-11-22	Yes	5	Female	Yes	No	Yes	No	No	No	Normal Temperature	No	No	0	0	Yes	2016-11-22	Yes	Sensitive	Sensitive	Sensitive	Sensitive	Resistant	Sensitive	Sensitive	Sensitive	Sensitive	Sensitive	11A/11D
1668	2016-11-23	Yes	4	Female	Yes	Yes	Yes	No	No	No	Normal Temperature	No	No	0	3	Yes	2016-11-23	Yes	Sensitive	Sensitive	Sensitive	Sensitive	Resistant	Sensitive	Sensitive	Sensitive	Sensitive	Sensitive	6A
1669	2016-11-23	Yes	7	Male	Yes	No	No	No	No	No	Normal Temperature	No	No	0	0	Yes	2016-11-23	Yes	Sensitive	Sensitive	Sensitive	Sensitive	Intermediate	Sensitive	Sensitive	Sensitive	Sensitive	Sensitive	6A
1670	2016-11-23	Yes	6	Male	No	No	No	No	No	No	Normal Temperature	No	No	0	0	Yes	2016-11-23	Yes	Sensitive	Resistant	Sensitive	Sensitive	Resistant	Resistant	Sensitive	Sensitive	Sensitive	Sensitive	19A
1671	2016-11-24	Yes	4	Male	Yes	Yes	Yes	Yes	Yes	Yes	Hyperthermia	yes	Yes	0	1	Yes	2016-11-24	Yes	Resistant	Sensitive	Sensitive	Sensitive	Resistant	Resistant	Sensitive	Sensitive	Sensitive	Sensitive	6A
1672	2016-11-24	Yes	4	Female	Yes	Yes	Yes	No	No	No	Normal Temperature	No	No	0	0	Yes	2016-11-24	Yes	Sensitive	Sensitive	Sensitive	Sensitive	Intermediate	Sensitive	Sensitive	Sensitive	Sensitive	Sensitive	non-typeable
1673	2016-11-24	Yes	12	Male	Yes	Yes	Yes	No	Yes	No	Normal Temperature	No	No	0	3	Yes	2016-11-24	Yes	Sensitive	Resistant	Sensitive	Sensitive	Resistant	Resistant	Sensitive	Sensitive	Sensitive	Sensitive	34
1674	2016-11-28	Yes	11	Female	Yes	Yes	Yes	No	Yes	No	Normal Temperature	No	No	0	2	Yes	2016-11-28	Yes	Sensitive	Sensitive	Sensitive	Sensitive	Resistant	Sensitive	Sensitive	Sensitive	Sensitive	Sensitive	15B/15C
1675	2016-11-28	Yes	5	Male	Yes	Yes	Yes	No	No	No	Normal Temperature	No	No	0	1	Yes	2016-11-28	Yes	Sensitive	Sensitive	Sensitive	Sensitive	Intermediate	Sensitive	Sensitive	Sensitive	Sensitive	Sensitive	15B/15C
1676	2016-11-28	Yes	11	Male	Yes	Yes	Yes	No	Yes	No	Normal Temperature	No	No	0	1	Yes	2016-11-28	Yes	Sensitive	Sensitive	Sensitive	Sensitive	Intermediate	Sensitive	Sensitive	Sensitive	Sensitive	Sensitive	15B/15C
1677	2016-11-28	Yes	7	Female	No	No	No	No	No	No	Hyperthermia	No	No	0	0	Yes	2016-11-28	Yes	Sensitive	Resistant	Sensitive	Sensitive	Intermediate	Resistant	Sensitive	Sensitive	Sensitive	Sensitive	14
1678	2016-11-29	Yes	10	Female	Yes	No	No	No	No	No	Normal Temperature	No	No	0	0	Yes	2016-11-29	Yes	Sensitive	Sensitive	Sensitive	Sensitive	Sensitive	Sensitive	Sensitive	Sensitive	Sensitive	Sensitive	10A
1679	2016-11-29	Yes	4	Male	Yes	Yes	Yes	No	No	No	Normal Temperature	No	No	0	2	Yes	2016-11-29	Yes	Sensitive	Sensitive	Sensitive	Sensitive	Intermediate	Sensitive	Sensitive	Sensitive	Sensitive	Sensitive	non-typeable
1680	2016-11-29	Yes	4	Female	Yes	Yes	Yes	No	Yes	No	Normal Temperature	yes	No	0	1	Yes	2016-11-29	Yes	Sensitive	Sensitive	Sensitive	Sensitive	Intermediate	Sensitive	Sensitive	Sensitive	Sensitive	Sensitive	non-typeable
1681	2016-11-29	Yes	6	Male	Yes	Yes	No	No	Yes	No	Normal Temperature	No	No	0	0	Yes	2016-11-29	Yes	Sensitive	Sensitive	Sensitive	Sensitive	Sensitive	Sensitive	Sensitive	Sensitive	Sensitive	Sensitive	10A
1682	2016-11-30	Yes	4	Female	Yes	No	No	No	No	No	Normal Temperature	No	No	0	1	Yes	2016-11-30	Yes	Sensitive	Resistant	Sensitive	Sensitive	Resistant	Resistant	Sensitive	Sensitive	Sensitive	Sensitive	14
1683	2016-11-30	Yes	6	Female	Yes	Yes	Yes	No	No	No	Normal Temperature	No	No	0	1	Yes	2016-11-30	Yes	Sensitive	Sensitive	Sensitive	Sensitive	Intermediate	Sensitive	Sensitive	Sensitive	Sensitive	Sensitive	9V/9A
1684	2016-11-30	Yes	10	Male	Yes	Yes	Yes	No	Yes	No	Normal Temperature	No	No	0	3	Yes	2016-11-30	Yes	Resistant	Resistant	Sensitive	Sensitive	Resistant	Resistant	Sensitive	Sensitive	Sensitive	Sensitive	non-typeable
1685	2016-11-30	Yes	4	Female	Yes	No	No	No	No	No	Normal Temperature	No	No	0	0	Yes	2016-11-30	No											culture negative
1686	2016-12-01	Yes	4	Male	Yes	Yes	Yes	No	No	No	Normal Temperature	No	No	0	0	Yes	2016-12-01	Yes	Sensitive	Sensitive	Sensitive	Sensitive	Resistant	Sensitive	Sensitive	Sensitive	Sensitive	Sensitive	23B
1687	2016-12-01	Yes	7	Female	Yes	Yes	No	No	No	No	Normal Temperature	No	No	0	3	Yes	2016-12-01	Yes	Sensitive	Sensitive	Sensitive	Sensitive	Resistant	Sensitive	Sensitive	Sensitive	Sensitive	Sensitive	23B
1688	2016-12-01	Yes	5	Female	No	No	No	No	No	No	Normal Temperature	No	No	0	2	Yes	2016-12-01	Yes	Sensitive	Sensitive	Sensitive	Sensitive	Resistant	Sensitive	Sensitive	Sensitive	Sensitive	Sensitive	35B
1689	2016-12-05	Yes	10	Male	Yes	Yes	Yes	No	Yes	No	Hyperthermia	No	No	0	0	Yes	2016-12-05	Yes	Sensitive	Resistant	Sensitive	Sensitive	Resistant	Resistant	Sensitive	Sensitive	Sensitive	Sensitive	18C/18F/18B/18A
1690	2016-12-05	Yes	12	Female	Yes	No	No	No	No	No	Normal Temperature	No	No	0	0	Yes	2017-01-05	Yes	Sensitive	Sensitive	Sensitive	Sensitive	Resistant	Sensitive	Sensitive	Sensitive	Sensitive	Sensitive	6B
1691	2016-12-05	Yes	9	Male	Yes	Yes	No	No	Yes	No	Normal Temperature	No	No	0	3	Yes	2016-12-05	Yes	Sensitive	Sensitive	Sensitive	Sensitive	Resistant	Sensitive	Sensitive	Sensitive	Sensitive	Sensitive	6B
1692	2016-12-05	Yes	22	Male	No	No	No	No	No	No	Normal Temperature	No	No	0	1	Yes	2016-12-05	Yes	Sensitive	Resistant	Sensitive	Sensitive	Resistant	Resistant	Sensitive	Sensitive	Sensitive	Sensitive	10A
1693	2016-12-06	Yes	9	Male	Yes	Yes	Yes	No	Yes	No	Normal Temperature	No	No	0	1	Yes	2016-12-06	Yes	Sensitive	Resistant	Sensitive	Sensitive	Resistant	Resistant	Sensitive	Sensitive	Sensitive	Sensitive	non-typeable
1694	2016-12-06	Yes	1	Male	No	No	No	No	No	No	Normal Temperature	No	No	0	0	Yes	2016-12-06	No											culture negative
1695	2016-12-06	Yes	2	Male	No	No	Yes	No	No	No	Normal Temperature	No	No	0	1	Yes	2016-12-06	Yes	Sensitive	Sensitive	Sensitive	Sensitive	Resistant	Sensitive	Sensitive	Sensitive	Sensitive	Sensitive	23A
1696	2016-12-06	Yes	6	Female	Yes	Yes	Yes	No	Yes	No	Normal Temperature	No	No	0	4	Yes	2016-12-06	Yes	Sensitive	Resistant	Sensitive	Sensitive	Resistant	Resistant	Sensitive	Sensitive	Sensitive	Sensitive	34
1697	2016-12-07	Yes	12	Female	Yes	No	No	No	No	No	Normal Temperature	No	No	0	0	Yes	2016-12-07	Yes	Sensitive	Resistant	Sensitive	Sensitive	Resistant	Resistant	Sensitive	Sensitive	Sensitive	Sensitive	10A
1698	2016-12-07	Yes	6	Male	Yes	Yes	No	No	Yes	No	Normal Temperature	No	No	0	1	Yes	2016-12-07	Yes	Sensitive	Sensitive	Sensitive	Sensitive	Resistant	Sensitive	Sensitive	Sensitive	Sensitive	Sensitive	15F/15A
1699	2016-12-07	Yes	6	Female	Yes	Yes	Yes	No	Yes	No	Normal Temperature	No	No	0	3	Yes	2016-12-07	Yes	Sensitive	Sensitive	Sensitive	Sensitive	Resistant	Resistant	Sensitive	Sensitive	Sensitive	Sensitive	23F
1700	2016-12-07	Yes	6	Female	Yes	Yes	Yes	No	Yes	No	Normal Temperature	No	No	0	1	Yes	2016-12-07	Yes	Sensitive	Sensitive	Sensitive	Sensitive	Resistant	Sensitive	Sensitive	Sensitive	Sensitive	Sensitive	15B/15C
1701	2016-12-08	Yes	4	Female	Yes	Yes	Yes	No	Yes	No	Normal Temperature	No	No	0	1	Yes	2016-12-08	Yes	Sensitive	Sensitive	Sensitive	Sensitive	Resistant	Sensitive	Sensitive	Sensitive	Sensitive	Sensitive	35B
1702	2016-12-08	Yes	9	Male	Yes	Yes	No	No	No	No	Normal Temperature	No	No	0	0	Yes	2016-12-08	Yes	Sensitive	Sensitive	Sensitive	Sensitive	Resistant	Sensitive	Sensitive	Sensitive	Sensitive	Sensitive	7C/7B/40
1703	2016-12-08	Yes	8	Male	Yes	Yes	Yes	No	No	No	Normal Temperature	No	No	0	3	Yes	2016-12-08	Yes	Sensitive	Sensitive	Sensitive	Sensitive	Resistant	Resistant	Sensitive	Sensitive	Sensitive	Sensitive	10A
1704	2016-12-14	Yes	5	Female	No	No	No	No	No	No	Normal Temperature	No	No	0	0	Yes	2016-12-14	No											culture negative
1705	2016-12-14	Yes	7	Female	Yes	Yes	Yes	No	No	No	Normal Temperature	No	No	0	2	Yes	2016-12-14	Yes	Sensitive	Sensitive	Sensitive	Sensitive	Resistant	Sensitive	Sensitive	Sensitive	Sensitive	Sensitive	15F/15A
1706	2016-12-14	Yes	9	Female	Yes	Yes	Yes	No	Yes	No	Normal Temperature	No	No	0	0	Yes	2016-12-14	Yes	Sensitive	Sensitive	Sensitive	Sensitive	Intermediate	Sensitive	Sensitive	Sensitive	Sensitive	Sensitive	15B/15C
1707	2016-12-14	Yes	7	Male	No	No	No	No	No	No	Normal Temperature	No	No	0	0	Yes	2016-12-14	No											culture negative
1708	2016-12-15	Yes	11	Female	No	No	No	No	No	No	Normal Temperature	No	No	0	1	Yes	2016-12-15	No											culture negative
1709	2016-12-15	Yes	3	Male	No	Yes	No	No	No	No	Normal Temperature	No	No	0	0	Yes	2016-12-15	Yes	Sensitive	Resistant	Sensitive	Sensitive	Intermediate	Resistant	Sensitive	Sensitive	Sensitive	Sensitive	35B
1710	2016-12-15	Yes	7	Male	Yes	No	Yes	No	No	No	Normal Temperature	No	No	0	0	Yes	2016-12-15	No											culture negative
1711	2016-12-15	Yes	3	Female	Yes	Yes	Yes	No	No	No	Normal Temperature	No	No	0	1	Yes	2016-12-15	Yes	Sensitive	Sensitive	Sensitive	Sensitive	Resistant	Resistant	Sensitive	Sensitive	Sensitive	Sensitive	34
1712	2016-12-16	Yes	8	Male	No	Yes	No	No	No	No	Normal Temperature	No	No	0	0	Yes	2016-12-16	Yes	Sensitive	Intermediate	Sensitive	Sensitive	Intermediate	Resistant	Sensitive	Sensitive	Sensitive	Sensitive	11A/11D
1713	2016-12-16	Yes	4	Male	Yes	Yes	Yes	No	No	No	Normal Temperature	No	No	0	1	Yes	2016-12-16	Yes	Sensitive	Resistant	Sensitive	Sensitive	Resistant	Resistant	Sensitive	Sensitive	Sensitive	Sensitive	21
1714	2016-12-16	Yes	8	Male	No	No	No	No	No	No	Normal Temperature	No	No	0	0	Yes	2016-12-16	Yes	Sensitive	Sensitive	Sensitive	Sensitive	Resistant	Intermediate	Sensitive	Sensitive	Sensitive	Sensitive	18C/18F/18B/18A
1715	2016-12-16	Yes	6	Female	Yes	Yes	No	No	Yes	No	Normal Temperature	No	No	0	1	Yes	2016-12-16	Yes	Sensitive	Sensitive	Sensitive	Sensitive	Resistant	Sensitive	Sensitive	Sensitive	Sensitive	Sensitive	35B
1716	2016-12-17	Yes	6	Female	Yes	Yes	Yes	No	Yes	No	Normal Temperature	No	No	0	2	Yes	2016-12-17	No											culture negative
1717	2016-12-17	Yes	8	Male	Yes	Yes	No	No	No	No	Hyperthermia	No	No	0	0	Yes	2016-12-17	Yes	Sensitive	Sensitive	Sensitive	Sensitive	Resistant	Sensitive	Sensitive	Sensitive	Sensitive	Sensitive	non-typeable
1718	2016-12-17	Yes	5	Male	Yes	Yes	No	No	No	No	Normal Temperature	No	No	0	1	Yes	2016-12-17	Yes	Sensitive	Sensitive	Sensitive	Sensitive	Resistant	Resistant	Sensitive	Sensitive	Sensitive	Sensitive	23F
1719	2016-12-20	Yes	3	Male	Yes	Yes	Yes	No	Yes	No	Normal Temperature	No	No	0	3	Yes	2016-12-20	No											culture negative
1720	2016-12-20	Yes	12	Male	No	No	Yes	No	No	No	Hyperthermia	No	No	0	0	Yes	2016-12-20	Yes	Sensitive	Resistant	Sensitive	Sensitive	Resistant	Resistant	Sensitive	Sensitive	Sensitive	Sensitive	23F
1721	2016-12-20	Yes	5	Female	Yes	Yes	Yes	No	Yes	No	Hyperthermia	No	No	0	3	Yes	2016-12-20	No											culture negative
1722	2016-12-20	Yes	8	Female	No	No	No	No	No	No	Hyperthermia	No	No	0	0	Yes	2016-12-20	Yes	Sensitive	Sensitive	Sensitive	Sensitive	Resistant	Sensitive	Sensitive	Sensitive	Sensitive	Sensitive	11A/11D
1723	2016-12-20	Yes	9	Male	Yes	No	No	No	No	No	Normal Temperature	No	No	0	0	Yes	2016-12-20	Yes	Sensitive	Sensitive	Sensitive	Sensitive	Intermediate	Sensitive	Sensitive	Sensitive	Sensitive	Sensitive	15B/15C
1724	2016-12-21	Yes	6	Female	Yes	Yes	Yes	No	No	No	Normal Temperature	No	No	0	3	Yes	2016-12-21	No											culture negative
1725	2016-12-21	Yes	11	Female	Yes	Yes	No	No	No	No	Normal Temperature	No	No	0	0	Yes	2016-12-21	Yes	Sensitive	Resistant	Sensitive	Sensitive	Sensitive	Resistant	Sensitive	Sensitive	Sensitive	Sensitive	33F/33A/37
1726	2016-12-21	Yes	2	Male	Yes	Yes	No	Yes	No	No	Hyperthermia	yes	No	0	0	Yes	2016-12-21	Yes	Sensitive	Sensitive	Sensitive	Sensitive	Intermediate	Resistant	Sensitive	Sensitive	Sensitive	Sensitive	33F/33A/37
1727	2016-12-21	Yes	12	Female	Yes	Yes	No	No	No	No	Normal Temperature	No	No	0	0	Yes	2016-12-21	Yes	Sensitive	Sensitive	Sensitive	Sensitive	Resistant	Sensitive	Sensitive	Sensitive	Sensitive	Sensitive	6A
1728	2016-12-21	Yes	10	Male	Yes	Yes	Yes	No	Yes	No	Normal Temperature	No	No	0	0	Yes	2016-12-21	Yes	Sensitive	Resistant	Sensitive	Sensitive	Intermediate	Resistant	Sensitive	Sensitive	Sensitive	Sensitive	19A
1729	2016-12-23	Yes	7	Male	No	No	No	No	No	No	Normal Temperature	No	No	0	0	Yes	2016-12-23	Yes	Sensitive	Sensitive	Sensitive	Sensitive	Resistant	Resistant	Sensitive	Sensitive	Sensitive	Sensitive	10A
1730	2016-12-23	Yes	6	Female	No	No	No	No	No	No	Hyperthermia	No	No	1	2	Yes	2016-12-23	Yes	Sensitive	Sensitive	Sensitive	Sensitive	Sensitive	Sensitive	Sensitive	Sensitive	Sensitive	Sensitive	31
1731	2016-12-24	Yes	11	Male	Yes	Yes	Yes	No	Yes	No	Hyperthermia	No	No	1	1	Yes	2016-12-24	Yes	Sensitive	Sensitive	Sensitive	Sensitive	Intermediate	Sensitive	Sensitive	Sensitive	Sensitive	Sensitive	15B/15C
1732	2016-12-24	Yes	7	Female	Yes	No	No	No	No	No	Normal Temperature	No	No	0	0	Yes	2016-12-24	Yes	Sensitive	Resistant	Sensitive	Sensitive	Intermediate	Resistant	Sensitive	Sensitive	Sensitive	Sensitive	6B
1733	2016-12-24	Yes	10	Male	Yes	Yes	No	No	Yes	No	Normal Temperature	No	No	0	0	Yes	2016-12-24	Yes	Sensitive	Sensitive	Sensitive	Sensitive	Intermediate	Sensitive	Sensitive	Sensitive	Sensitive	Sensitive	15B/15C
1734	2016-12-27	Yes	7	Female	Yes	Yes	Yes	No	No	No	Normal Temperature	No	No	0	1	Yes	2016-12-27	No											culture negative
1735	2016-12-27	Yes	5	Male	Yes	Yes	Yes	No	Yes	No	Normal Temperature	No	No	0	0	Yes	2016-12-27	No											culture negative
1736	2016-12-27	Yes	5	Female	Yes	No	No	No	No	No	Hyperthermia	No	No	0	0	Yes	2016-12-27	Yes	Sensitive	Sensitive	Sensitive	Sensitive	Resistant	Sensitive	Sensitive	Sensitive	Sensitive	Sensitive	16F
1737	2016-12-27	Yes	3	Male	Yes	Yes	No	No	Yes	No	Hyperthermia	No	No	0	0	Yes	2016-12-27	Yes	Sensitive	Sensitive	Sensitive	Sensitive	Intermediate	Sensitive	Sensitive	Sensitive	Sensitive	Sensitive	non-typeable
1738	2016-12-28	Yes	5	Male	No	No	No	No	No	No	Normal Temperature	No	No	0	0	Yes	2016-12-28	Yes	Sensitive	Resistant	Sensitive	Sensitive	Resistant	Resistant	Sensitive	Sensitive	Sensitive	Sensitive	19A
1739	2016-12-28	Yes	6	Female	Yes	Yes	No	No	No	No	Hyperthermia	No	No	0	1	Yes	2016-12-28	No											culture negative
1740	2016-12-28	Yes	7	Female	No	No	No	No	No	No	Normal Temperature	No	No	0	1	Yes	2016-12-28	Yes	Sensitive	Sensitive	Sensitive	Sensitive	Resistant	Resistant	Sensitive	Sensitive	Sensitive	Sensitive	19A
1741	2016-12-28	Yes	10	Male	Yes	No	No	No	No	No	Normal Temperature	No	No	0	0	Yes	2016-12-28	Yes	Sensitive	Resistant	Sensitive	Sensitive	Resistant	Resistant	Sensitive	Sensitive	Sensitive	Sensitive	6D
1742	2016-12-29	Yes	10	Male	Yes	No	No	No	No	No	Normal Temperature	No	No	0	0	Yes	2016-12-29	Yes	Sensitive	Sensitive	Sensitive	Sensitive	Resistant	Resistant	Sensitive	Sensitive	Sensitive	Sensitive	19F
1743	2016-12-29	Yes	5	Male	No	No	No	No	No	No	Hyperthermia	No	No	1	1	Yes	2016-12-29	Yes	Sensitive	Sensitive	Sensitive	Sensitive	Resistant	Resistant	Sensitive	Sensitive	Sensitive	Sensitive	6A
1744	2016-12-29	Yes	3	Female	No	No	No	No	No	No	Normal Temperature	No	No	0	0	Yes	2016-12-29	No											culture negative
1745	2016-12-29	Yes	8	Female	Yes	No	No	No	No	No	Normal Temperature	No	No	0	0	Yes	2016-12-29	Yes	Sensitive	Resistant	Sensitive	Sensitive	Resistant	Resistant	Sensitive	Sensitive	Sensitive	Sensitive	19A
1746	2016-12-30	Yes	6	Female	No	No	No	No	No	No	Hyperthermia	No	No	0	1	Yes	2016-12-30	Yes	Sensitive	Resistant	Sensitive	Sensitive	Resistant	Resistant	Sensitive	Sensitive	Sensitive	Sensitive	19A
1747	2016-12-30	Yes	10	Male	Yes	Yes	Yes	No	No	No	Normal Temperature	No	No	0	1	Yes	2016-12-30	Yes	Sensitive	Resistant	Sensitive	Sensitive	Resistant	Resistant	Sensitive	Sensitive	Sensitive	Sensitive	14
1748	2016-12-30	Yes	11	Female	Yes	No	No	No	No	No	Normal Temperature	No	No	0	0	Yes	2016-12-30	Yes	Sensitive	Sensitive	Sensitive	Sensitive	Resistant	Sensitive	Sensitive	Sensitive	Sensitive	Sensitive	35B
1749	2017-01-02	Yes	4	Male	Yes	Yes	Yes	No	Yes	No	Normal Temperature	yes	No	1	2	Yes	2017-01-02	No											culture negative
1750	2017-01-02	Yes	8	Female	Yes	Yes	Yes	No	Yes	No	Normal Temperature	No	No	0	1	Yes	2017-01-02	No											culture negative
1751	2017-01-02	Yes	3	Male	No	No	No	No	No	No	Normal Temperature	No	No	0	2	Yes	2017-01-02	No											culture negative
1752	2017-01-18	Yes	8	Female	No	No	No	No	No	No	Normal Temperature	No	No	0	1	Yes	2017-01-02	Yes	Sensitive	Resistant	Sensitive	Sensitive	Resistant	Resistant	Sensitive	Sensitive	Sensitive	Sensitive	19A
1753	2017-01-04	Yes	15	Female	Yes	No	No	No	No	No	Normal Temperature	No	No	0	0	Yes	2017-01-04	Yes	Sensitive	Resistant	Sensitive	Sensitive	Resistant	Resistant	Sensitive	Sensitive	Sensitive	Sensitive	19A
1754	2017-01-04	Yes	16	Male	No	No	No	No	No	No	Normal Temperature	yes	No	0	0	Yes	2017-01-04	Yes	Sensitive	Sensitive	Sensitive	Sensitive	Resistant	Resistant	Sensitive	Sensitive	Sensitive	Sensitive	6B
1755	2017-01-04	Yes	4	Female	Yes	No	No	No	No	No	Normal Temperature	No	No	0	0	Yes	2017-01-04	Yes	Sensitive	Resistant	Sensitive	Sensitive	Resistant	Resistant	Sensitive	Sensitive	Sensitive	Sensitive	6B
1756	2017-01-04	Yes	21	Male	No	No	No	No	No	No	Normal Temperature	No	No	0	0	Yes	2017-01-04	Yes	Sensitive	Sensitive	Sensitive	Sensitive	Resistant	Sensitive	Sensitive	Sensitive	Sensitive	Sensitive	38/25F/25A
1757	2017-01-05	Yes	12	Male	Yes	Yes	Yes	No	No	No	Normal Temperature	No	No	0	1	Yes	2017-01-05	Yes	Sensitive	Sensitive	Sensitive	Sensitive	Resistant	Sensitive	Sensitive	Sensitive	Sensitive	Sensitive	16F
1758	2017-01-05	Yes	13	Male	Yes	Yes	Yes	No	Yes	No	Normal Temperature	No	No	0	4	Yes	2017-01-05	Yes	Sensitive	Sensitive	Sensitive	Sensitive	Resistant	Sensitive	Sensitive	Sensitive	Sensitive	Sensitive	10A
1759	2017-01-05	Yes	15	Female	Yes	No	No	No	No	No	Normal Temperature	No	No	0	1	Yes	2017-01-05	Yes	Sensitive	Sensitive	Sensitive	Sensitive	Resistant	Sensitive	Sensitive	Sensitive	Sensitive	Sensitive	10A
1760	2017-01-05	Yes	6	Male	Yes	Yes	Yes	No	No	No	Normal Temperature	No	No	0	1	Yes	2017-01-05	Yes	Sensitive	Sensitive	Sensitive	Sensitive	Resistant	Sensitive	Sensitive	Sensitive	Sensitive	Sensitive	10A
1761	2017-01-06	Yes	12	Female	Yes	Yes	Yes	No	Yes	No	Normal Temperature	No	No	0	1	Yes	2017-01-06	No											culture negative
1762	2017-01-06	Yes	18	Male	Yes	No	No	No	No	No	Normal Temperature	yes	No	1	0	Yes	2017-01-06	Yes	Sensitive	Intermediate	Sensitive	Sensitive	Intermediate	Sensitive	Sensitive	Sensitive	Sensitive	Sensitive	10A
1763	2017-01-06	Yes	18	Female	Yes	Yes	No	No	Yes	No	Normal Temperature	No	No	0	1	Yes	2017-01-06	Yes	Sensitive	Sensitive	Sensitive	Sensitive	Resistant	Sensitive	Sensitive	Sensitive	Sensitive	Sensitive	19F
1764	2017-01-11	Yes	8	Male	Yes	No	Yes	No	No	No	Normal Temperature	No	No	0	1	Yes	2017-01-11	Yes	Sensitive	Resistant	Sensitive	Sensitive	Sensitive	Resistant	Sensitive	Sensitive	Sensitive	Sensitive	19A
1765	2017-01-11	Yes	21	Male	No	No	No	No	No	No	Normal Temperature	No	No	0	0	Yes	2017-01-11	Yes	Sensitive	Sensitive	Sensitive	Sensitive	Intermediate	Sensitive	Sensitive	Sensitive	Sensitive	Sensitive	15B/15C
1766	2017-01-11	Yes	20	Female	No	No	No	No	No	No	Normal Temperature	No	No	0	1	Yes	2017-01-11	Yes	Sensitive	Sensitive	Sensitive	Sensitive	Sensitive	Sensitive	Sensitive	Sensitive	Sensitive	Sensitive	6B
1767	2017-01-13	Yes	10	Male	Yes	Yes	Yes	No	No	No	Normal Temperature	No	No	0	1	Yes	2017-01-13	Yes	Sensitive	Sensitive	Sensitive	Sensitive	Resistant	Resistant	Sensitive	Sensitive	Sensitive	Sensitive	6B
1768	2017-01-13	Yes	8	Male	Yes	No	No	No	No	No	Normal Temperature	No	No	0	0	Yes	2017-01-13	Yes	Sensitive	Resistant	Sensitive	Sensitive	Intermediate	Resistant	Sensitive	Sensitive	Sensitive	Sensitive	15B/15C
1769	2017-01-13	Yes	20	Male	Yes	No	Yes	No	No	No	Normal Temperature	No	No	0	3	Yes	2017-01-13	Yes	Sensitive	Sensitive	Sensitive	Sensitive	Resistant	Sensitive	Sensitive	Sensitive	Sensitive	Sensitive	22F/22A
1770	2017-01-13	Yes	22	Male	Yes	Yes	No	No	No	No	Hyperthermia	No	No	0	0	Yes	2017-01-13	No											culture negative
1771	2017-01-13	Yes	4	Female	Yes	Yes	Yes	No	Yes	No	Normal Temperature	No	No	0	3	Yes	2017-01-13	Yes	Sensitive	Sensitive	Sensitive	Sensitive	Resistant	Resistant	Sensitive	Sensitive	Sensitive	Sensitive	10A
1772	2017-01-13	Yes	17	Male	No	No	No	No	No	No	Normal Temperature	yes	No	0	0	Yes	2017-01-13	Yes	Sensitive	Resistant	Sensitive	Sensitive	Intermediate	Resistant	Sensitive	Sensitive	Sensitive	Sensitive	34
1773	2017-01-14	Yes	8	Female	Yes	No	No	No	No	No	Normal Temperature	No	No	0	0	Yes	2017-01-14	Yes	Sensitive	Sensitive	Sensitive	Sensitive	Resistant	Resistant	Sensitive	Sensitive	Sensitive	Sensitive	10A
1774	2017-01-14	Yes	16	Male	No	No	No	No	No	No	Normal Temperature	No	No	0	0	Yes	2017-01-14	Yes	Sensitive	Sensitive	Sensitive	Sensitive	Intermediate	Sensitive	Sensitive	Sensitive	Sensitive	Sensitive	10F/10C/33C
1775	2017-01-14	Yes	6	Male	Yes	No	Yes	No	No	No	Normal Temperature	No	No	0	1	Yes	2017-01-14	Yes	Sensitive	Sensitive	Sensitive	Sensitive	Resistant	Sensitive	Sensitive	Sensitive	Sensitive	Sensitive	13
1776	2017-01-14	Yes	13	Female	Yes	No	No	No	No	No	Normal Temperature	No	No	0	0	Yes	2017-01-14	Yes	Sensitive	Sensitive	Sensitive	Sensitive	Resistant	Sensitive	Sensitive	Sensitive	Sensitive	Sensitive	38/25F/25A
1777	2017-01-14	Yes	12	Female	Yes	Yes	Yes	No	No	No	Normal Temperature	No	No	0	1	Yes	2017-01-14	Yes	Sensitive	Sensitive	Sensitive	Sensitive	Resistant	Sensitive	Sensitive	Sensitive	Sensitive	Sensitive	11A/11D
1778	2017-01-14	Yes	22	Female	Yes	No	No	No	No	No	Normal Temperature	yes	No	0	0	Yes	2017-01-14	Yes	Sensitive	Sensitive	Sensitive	Sensitive	Intermediate	Sensitive	Sensitive	Sensitive	Sensitive	Sensitive	10A
1779	2017-01-16	Yes	13	Female	Yes	Yes	Yes	No	Yes	No	Hyperthermia	yes	No	0	1	Yes	2017-01-16	Yes	Sensitive	Sensitive	Sensitive	Sensitive	Resistant	Resistant	Sensitive	Sensitive	Sensitive	Sensitive	33F/33A/37
1780	2017-01-16	Yes	11	Female	Yes	No	No	No	Yes	No	Normal Temperature	No	No	1	1	Yes	2017-01-16	Yes	Sensitive	Sensitive	Sensitive	Sensitive	Resistant	Sensitive	Sensitive	Sensitive	Sensitive	Sensitive	15B/15C
1781	2017-01-16	Yes	6	Female	Yes	No	No	No	No	No	Normal Temperature	No	No	0	0	Yes	2017-01-16	Yes	Sensitive	Sensitive	Sensitive	Sensitive	Resistant	Resistant	Sensitive	Sensitive	Sensitive	Sensitive	7C/7B/40
1782	2017-01-16	Yes	20	Female	No	No	No	No	No	No	Normal Temperature	No	No	0	0	Yes	2017-01-16	Yes	Sensitive	Sensitive	Sensitive	Sensitive	Resistant	Sensitive	Sensitive	Sensitive	Sensitive	Sensitive	20
1783	2017-01-17	Yes	6	Female	Yes	Yes	Yes	No	Yes	No	Hyperthermia	No	No	0	1	Yes	2017-01-17	Yes	Sensitive	Sensitive	Sensitive	Sensitive	Resistant	Sensitive	Sensitive	Sensitive	Sensitive	Sensitive	6A
1784	2017-01-17	Yes	19	Female	Yes	No	No	No	No	No	Normal Temperature	yes	No	0	1	Yes	2017-01-17	No											culture negative
1785	2017-01-17	Yes	17	Male	Yes	Yes	No	No	Yes	No	Normal Temperature	No	No	0	0	Yes	2017-01-17	Yes	Sensitive	Resistant	Sensitive	Sensitive	Resistant	Resistant	Sensitive	Sensitive	Sensitive	Sensitive	11A/11D
1786	2017-01-17	Yes	9	Female	No	No	No	No	No	No	Normal Temperature	No	No	0	0	Yes	2017-01-17	Yes	Sensitive	Sensitive	Sensitive	Sensitive	Resistant	Sensitive	Sensitive	Sensitive	Sensitive	Sensitive	6A
1787	2017-01-18	Yes	16	Female	Yes	No	No	No	No	No	Normal Temperature	yes	No	0	0	Yes	2017-01-18	Yes	Sensitive	Resistant	Sensitive	Sensitive	Resistant	Resistant	Sensitive	Sensitive	Sensitive	Sensitive	11A/11D
1788	2017-01-18	Yes	11	Male	Yes	No	No	No	No	No	Normal Temperature	No	No	0	0	Yes	2017-01-18	Yes	Sensitive	Resistant	Sensitive	Sensitive	Resistant	Resistant	Sensitive	Sensitive	Sensitive	Sensitive	19A
1789	2017-01-18	Yes	18	Female	Yes	Yes	Yes	No	No	No	Normal Temperature	No	No	0	1	Yes	2017-01-18	Yes	Sensitive	Sensitive	Sensitive	Sensitive	Resistant	Sensitive	Sensitive	Sensitive	Sensitive	Sensitive	non-typeable
1790	2017-01-18	Yes	7	Male	Yes	No	No	No	No	No	Normal Temperature	No	No	0	0	Yes	2017-01-18	Yes	Sensitive	Resistant	Sensitive	Sensitive	Resistant	Resistant	Sensitive	Sensitive	Sensitive	Sensitive	35B
1791	2017-01-19	Yes	13	Male	Yes	Yes	Yes	No	No	No	Normal Temperature	yes	No	0	1	Yes	2017-01-19	No											culture negative
1792	2017-01-19	Yes	21	Male	Yes	No	No	No	No	No	Normal Temperature	No	No	0	0	Yes	2017-01-19	Yes	Sensitive	Sensitive	Sensitive	Sensitive	Resistant	Sensitive	Sensitive	Sensitive	Sensitive	Sensitive	6A
1793	2017-01-19	Yes	19	Female	No	No	No	No	No	No	Normal Temperature	No	No	0	0	Yes	2017-01-19	Yes	Sensitive	Sensitive	Sensitive	Sensitive	Resistant	Sensitive	Sensitive	Sensitive	Sensitive	Sensitive	15B/15C
1794	2017-01-23	Yes	15	Female	Yes	Yes	No	No	Yes	No	Normal Temperature	No	No	0	2	Yes	2017-01-23	Yes	Sensitive	Sensitive	Sensitive	Sensitive	Sensitive	Sensitive	Sensitive	Sensitive	Sensitive	Sensitive	38/25F/25A
1795	2017-01-23	Yes	7	Male	Yes	Yes	Yes	No	Yes	Yes	Normal Temperature	yes	Yes	2	2	Yes	2017-01-23	No											culture negative
1796	2017-01-23	Yes	13	Male	Yes	Yes	No	Yes	No	No	Normal Temperature	yes	No	0	0	Yes	2017-01-23	Yes	Sensitive	Resistant	Sensitive	Sensitive	Resistant	Resistant	Sensitive	Sensitive	Sensitive	Sensitive	19A
1797	2017-01-23	Yes	19	Male	Yes	Yes	No	No	No	No	Hyperthermia	yes	No	0	0	Yes	2017-01-23	Yes	Sensitive	Sensitive	Sensitive	Sensitive	Resistant	Sensitive	Sensitive	Sensitive	Sensitive	Sensitive	23F
1798	2017-01-24	Yes	19	Male	Yes	Yes	Yes	No	No	No	Normal Temperature	No	No	0	3	Yes	2017-01-24	Yes	Sensitive	Sensitive	Sensitive	Sensitive	Resistant	Resistant	Sensitive	Sensitive	Sensitive	Sensitive	10A
1799	2017-01-24	Yes	18	Male	Yes	No	No	No	No	No	Normal Temperature	yes	No	0	0	Yes	2017-01-24	Yes	Sensitive	Resistant	Sensitive	Sensitive	Resistant	Resistant	Sensitive	Sensitive	Sensitive	Sensitive	19A
1800	2017-01-24	Yes	9	Female	Yes	Yes	Yes	No	No	No	Normal Temperature	No	No	0	2	Yes	2017-01-24	Yes	Sensitive	Sensitive	Sensitive	Sensitive	Resistant	Sensitive	Sensitive	Sensitive	Sensitive	Sensitive	23A
1801	2017-01-24	Yes	14	Female	No	No	No	No	No	No	Normal Temperature	yes	No	0	0	Yes	2017-01-24	Yes	Sensitive	Sensitive	Sensitive	Sensitive	Resistant	Sensitive	Sensitive	Sensitive	Sensitive	Sensitive	16F
1802	2017-01-25	Yes	16	Female	Yes	No	No	No	No	No	Normal Temperature	No	No	0	0	Yes	2017-01-25	Yes	Sensitive	Sensitive	Sensitive	Sensitive	Resistant	Sensitive	Sensitive	Sensitive	Sensitive	Sensitive	11A/11D
1803	2017-01-25	Yes	22	Female	Yes	No	No	No	No	No	Normal Temperature	No	No	0	0	Yes	2017-01-25	Yes	Sensitive	Resistant	Sensitive	Sensitive	Resistant	Intermediate	Sensitive	Sensitive	Sensitive	Sensitive	21
1804	2017-01-25	Yes	7	Male	No	No	No	No	No	No	Normal Temperature	No	No	0	1	Yes	2017-01-25	No											culture negative
1805	2017-01-26	Yes	11	Male	Yes	Yes	Yes	No	No	No	Normal Temperature	No	No	0	0	Yes	2017-01-26	Yes	Sensitive	Sensitive	Sensitive	Sensitive	Resistant	Sensitive	Sensitive	Sensitive	Sensitive	Sensitive	6A
1806	2017-01-26	Yes	21	Male	Yes	No	No	No	No	No	Normal Temperature	No	No	0	0	Yes	2017-01-26	Yes	Sensitive	Sensitive	Sensitive	Sensitive	Resistant	Intermediate	Sensitive	Sensitive	Sensitive	Sensitive	13
1807	2017-01-26	Yes	19	Male	Yes	Yes	Yes	No	No	No	Hyperthermia	No	No	0	0	Yes	2017-01-26	Yes	Sensitive	Sensitive	Sensitive	Sensitive	Resistant	Resistant	Sensitive	Sensitive	Sensitive	Sensitive	17F
1808	2017-01-26	Yes	16	Female	Yes	Yes	Yes	No	No	No	Normal Temperature	yes	No	0	0	Yes	2017-01-26	Yes	Sensitive	Sensitive	Sensitive	Sensitive	Resistant	Resistant	Sensitive	Sensitive	Sensitive	Sensitive	33F/33A/37
1809	2017-01-30	Yes	19	Female	Yes	No	No	No	No	No	Normal Temperature	No	No	0	0	Yes	2017-01-30	Yes	Sensitive	Sensitive	Sensitive	Sensitive	Resistant	Sensitive	Sensitive	Sensitive	Sensitive	Sensitive	22F/22A
1810	2017-01-30	Yes	7	Female	Yes	Yes	No	No	No	No	Normal Temperature	No	No	0	0	Yes	2017-01-30	Yes	Sensitive	Resistant	Sensitive	Sensitive	Resistant	Resistant	Sensitive	Sensitive	Sensitive	Sensitive	6D
1811	2017-01-30	Yes	5	Female	Yes	Yes	Yes	No	No	No	Normal Temperature	No	No	1	3	Yes	2017-01-30	Yes	Sensitive	Sensitive	Sensitive	Sensitive	Resistant	Sensitive	Sensitive	Sensitive	Sensitive	Sensitive	15B/15C
1812	2017-01-31	Yes	19	Female	Yes	Yes	No	No	Yes	No	Normal Temperature	yes	No	0	0	Yes	2017-01-31	No											culture negative
1813	2017-01-31	Yes	12	Male	No	Yes	No	No	No	No	Normal Temperature	No	No	0	0	Yes	2017-01-31	Yes	Sensitive	Sensitive	Sensitive	Sensitive	Resistant	Sensitive	Sensitive	Sensitive	Sensitive	Sensitive	12F/12A/44/46
1814	2017-01-31	Yes	5	Female	No	Yes	Yes	No	Yes	No	Hyperthermia	No	No	0	1	Yes	2017-01-31	Yes	Sensitive	Sensitive	Sensitive	Sensitive	Resistant	Sensitive	Sensitive	Sensitive	Sensitive	Sensitive	non-typeable
1815	2017-02-01	Yes	14	Male	Yes	No	No	No	No	No	Normal Temperature	No	No	0	1	Yes	2017-02-01	Yes	Sensitive	Resistant	Sensitive	Sensitive	Resistant	Resistant	Sensitive	Sensitive	Sensitive	Sensitive	19A
1816	2017-02-01	Yes	19	Male	No	No	Yes	No	No	No	Normal Temperature	No	No	0	0	Yes	2017-02-01	No											culture negative
1817	2017-02-01	Yes	17	Male	Yes	Yes	Yes	No	No	No	Hyperthermia	No	No	0	1	Yes	2017-02-01	Yes	Sensitive	Sensitive	Sensitive	Sensitive	Resistant	Sensitive	Sensitive	Sensitive	Sensitive	Sensitive	23A
1818	2017-02-01	Yes	19	Female	Yes	Yes	Yes	No	Yes	No	Normal Temperature	No	No	0	2	Yes	2017-02-01	Yes	Sensitive	Sensitive	Sensitive	Sensitive	Resistant	Sensitive	Sensitive	Sensitive	Sensitive	Sensitive	10F/10C/33C
1819	2017-02-02	Yes	6	Female	Yes	Yes	Yes	No	Yes	No	Hyperthermia	No	No	0	2	Yes	2017-02-02	No											culture negative
1820	2017-02-02	Yes	23	Male	No	No	No	No	No	No	Normal Temperature	No	No	0	0	Yes	2017-02-02	Yes	Sensitive	Sensitive	Sensitive	Sensitive	Resistant	Sensitive	Sensitive	Sensitive	Sensitive	Sensitive	6A
1821	2017-02-02	Yes	23	Female	No	No	No	No	No	No	Normal Temperature	No	No	0	0	Yes	2017-02-02	Yes	Sensitive	Sensitive	Sensitive	Sensitive	Resistant	Sensitive	Sensitive	Sensitive	Sensitive	Sensitive	23F
1822	2017-02-03	Yes	23	Male	Yes	No	No	No	No	No	Normal Temperature	yes	No	0	0	Yes	2017-02-03	Yes	Sensitive	Resistant	Sensitive	Sensitive	Resistant	Resistant	Sensitive	Sensitive	Sensitive	Sensitive	19A
1823	2017-02-03	Yes	15	Female	Yes	Yes	No	No	No	No	Normal Temperature	No	No	0	1	Yes	2017-02-03	Yes	Sensitive	Sensitive	Sensitive	Sensitive	Resistant	Sensitive	Sensitive	Sensitive	Sensitive	Sensitive	15B/15C
1824	2017-02-06	Yes	23	Female	Yes	Yes	Yes	No	No	No	Normal Temperature	No	No	0	1	Yes	2017-02-06	Yes	Sensitive	Resistant	Sensitive	Sensitive	Resistant	Resistant	Sensitive	Sensitive	Sensitive	Sensitive	19A
1825	2017-02-06	Yes	9	Female	Yes	Yes	Yes	No	No	No	Normal Temperature	No	No	0	1	Yes	2017-02-06	No											culture negative
1826	2017-02-06	Yes	6	Female	Yes	No	No	No	No	No	Normal Temperature	No	No	0	0	Yes	2017-02-06	Yes	Sensitive	Sensitive	Sensitive	Sensitive	Resistant	Sensitive	Sensitive	Sensitive	Sensitive	Sensitive	15B/15C
1827	2017-02-07	Yes	5	Female	Yes	No	No	No	No	No	Normal Temperature	No	No	0	0	Yes	2017-02-07	Yes	Sensitive	Resistant	Sensitive	Sensitive	Resistant	Resistant	Sensitive	Sensitive	Sensitive	Sensitive	19A
1828	2017-02-07	Yes	19	Male	Yes	Yes	Yes	No	No	No	Hyperthermia	No	No	0	0	Yes	2017-02-07	Yes	Sensitive	Sensitive	Sensitive	Sensitive	Resistant	Sensitive	Sensitive	Sensitive	Sensitive	Sensitive	11A/11D
1829	2017-02-07	Yes	16	Male	Yes	Yes	Yes	No	Yes	No	Normal Temperature	No	No	1	1	Yes	2017-02-07	Yes	Sensitive	Sensitive	Sensitive	Sensitive	Resistant	Sensitive	Sensitive	Sensitive	Sensitive	Sensitive	non-typeable
1830	2017-02-08	Yes	9	Male	Yes	No	No	No	No	No	Normal Temperature	No	No	0	0	Yes	2017-02-08	Yes	Sensitive	Sensitive	Sensitive	Sensitive	Resistant	Sensitive	Sensitive	Sensitive	Sensitive	Sensitive	35A/35C/42
1831	2017-02-08	Yes	12	Male	Yes	Yes	No	No	Yes	No	Hyperthermia	No	No	0	1	Yes	2017-02-08	Yes	Sensitive	Resistant	Sensitive	Sensitive	Resistant	Resistant	Sensitive	Sensitive	Sensitive	Sensitive	13
1832	2017-02-08	Yes	12	Female	Yes	No	No	No	No	No	Normal Temperature	No	No	0	0	Yes	2017-02-08	Yes	Sensitive	Resistant	Sensitive	Sensitive	Resistant	Resistant	Sensitive	Sensitive	Sensitive	Sensitive	6A
1833	2017-02-08	Yes	10	Male	Yes	Yes	Yes	No	No	No	Normal Temperature	No	No	0	0	Yes	2017-02-08	Yes	Sensitive	Sensitive	Sensitive	Sensitive	Resistant	Sensitive	Sensitive	Sensitive	Sensitive	Sensitive	16F
1834	2017-02-09	Yes	8	Male	Yes	Yes	Yes	Yes	Yes	No	Hyperthermia	No	No	0	3	Yes	2017-02-09	Yes	Sensitive	Sensitive	Sensitive	Sensitive	Resistant	Sensitive	Sensitive	Sensitive	Sensitive	Sensitive	23F
1835	2017-02-09	Yes	5	Female	Yes	Yes	No	No	Yes	No	Normal Temperature	No	No	0	2	Yes	2017-02-09	Yes	Sensitive	Sensitive	Sensitive	Sensitive	Resistant	Sensitive	Sensitive	Sensitive	Sensitive	Sensitive	24F/24A/24B
1837	2017-02-09	Yes	17	Female	Yes	Yes	No	No	Yes	No	Normal Temperature	yes	No	1	0	Yes	2017-02-09	Yes	Sensitive	Sensitive	Sensitive	Sensitive	Resistant	Sensitive	Sensitive	Sensitive	Sensitive	Sensitive	15B/15C
1838	2017-02-10	Yes	18	Male	Yes	Yes	Yes	No	No	No	Normal Temperature	No	No	0	0	Yes	2017-02-10	Yes	Sensitive	Sensitive	Sensitive	Sensitive	Resistant	Sensitive	Sensitive	Sensitive	Sensitive	Sensitive	23A
1839	2017-02-10	Yes	7	Female	Yes	Yes	No	No	Yes	No	Normal Temperature	No	No	0	0	Yes	2017-02-10	Yes	Sensitive	Sensitive	Sensitive	Sensitive	Resistant	Sensitive	Sensitive	Sensitive	Sensitive	Sensitive	15F/15A
1840	2017-02-13	Yes	17	Male	No	No	No	No	No	No	Normal Temperature	No	No	0	1	Yes	2017-02-13	Yes	Sensitive	Resistant	Sensitive	Sensitive	Resistant	Resistant	Sensitive	Sensitive	Sensitive	Sensitive	11A/11D
1841	2017-02-13	Yes	6	Female	No	No	No	No	No	No	Normal Temperature	No	No	0	0	Yes	2017-02-13	No											culture negative
1842	2017-02-13	Yes	15	Female	No	No	Yes	No	No	No	Hyperthermia	No	No	1	0	Yes	2017-02-13	Yes	Sensitive	Sensitive	Sensitive	Sensitive	Resistant	Sensitive	Sensitive	Sensitive	Sensitive	Sensitive	15B/15C
1843	2017-02-13	Yes	2	Male	No	Yes	No	No	No	No	Hyperthermia	yes	No	0	0	Yes	2017-02-13	Yes	Sensitive	Sensitive	Sensitive	Sensitive	Resistant	Sensitive	Sensitive	Sensitive	Sensitive	Sensitive	13
1844	2017-02-14	Yes	21	Female	No	No	No	No	No	No	Normal Temperature	No	No	0	0	Yes	2017-02-14	Yes	Sensitive	Resistant	Sensitive	Sensitive	Resistant	Resistant	Sensitive	Sensitive	Sensitive	Sensitive	19A
1845	2017-02-14	Yes	4	Male	Yes	Yes	Yes	Yes	Yes	Yes	Normal Temperature	No	No	0	0	Yes	2017-02-14	Yes	Sensitive	Sensitive	Sensitive	Sensitive	Resistant	Intermediate	Sensitive	Sensitive	Sensitive	Sensitive	11A/11D
1846	2017-02-14	Yes	6	Female	Yes	No	No	No	No	No	Hyperthermia	No	No	0	0	Yes	2017-02-14	Yes	Sensitive	Sensitive	Sensitive	Sensitive	Intermediate	Sensitive	Sensitive	Sensitive	Sensitive	Sensitive	4
1847	2017-02-15	Yes	19	Male	No	No	No	No	No	No	Normal Temperature	No	No	0	1	Yes	2017-02-15	Yes	Sensitive	Sensitive	Sensitive	Sensitive	Resistant	Intermediate	Sensitive	Sensitive	Sensitive	Sensitive	6A
1848	2017-02-15	Yes	6	Female	No	No	No	No	No	No	Hyperthermia	No	No	0	0	Yes	2017-02-15	Yes	Sensitive	Sensitive	Sensitive	Sensitive	Resistant	Sensitive	Sensitive	Sensitive	Sensitive	Sensitive	13
1849	2017-02-15	Yes	4	Female	No	No	No	No	No	No	Normal Temperature	No	No	0	0	Yes	2017-02-15	No											culture negative
1850	2017-02-15	Yes	13	Male	Yes	Yes	No	No	No	No	Normal Temperature	No	No	0	1	Yes	2017-02-15	Yes	Sensitive	Resistant	Sensitive	Sensitive	Resistant	Resistant	Sensitive	Sensitive	Sensitive	Sensitive	33F/33A/37
1851	2017-02-16	Yes	18	Female	No	No	No	No	No	No	Normal Temperature	No	No	0	0	Yes	2017-02-16	Yes	Sensitive	Sensitive	Sensitive	Sensitive	Resistant	Resistant	Sensitive	Sensitive	Sensitive	Sensitive	6A
1852	2017-02-16	Yes	5	Female	Yes	No	No	No	No	No	Normal Temperature	No	No	0	0	Yes	2017-02-16	Yes	Sensitive	Sensitive	Sensitive	Sensitive	Resistant	Sensitive	Sensitive	Sensitive	Sensitive	Sensitive	6A
1853	2017-02-16	Yes	18	Female	Yes	No	No	No	No	No	Normal Temperature	No	No	0	0	Yes	2017-02-16	Yes	Sensitive	Sensitive	Sensitive	Sensitive	Resistant	Sensitive	Sensitive	Sensitive	Sensitive	Sensitive	35B
1854	2017-02-16	Yes	3	Female	No	No	No	No	No	No	Hyperthermia	No	No	0	0	Yes	2017-02-16	Yes	Sensitive	Resistant	Sensitive	Sensitive	Resistant	Resistant	Sensitive	Sensitive	Sensitive	Sensitive	34
1855	2017-02-20	Yes	20	Female	Yes	Yes	Yes	No	No	No	Normal Temperature	No	No	0	2	Yes	2017-02-20	No											culture negative
1856	2017-02-20	Yes	21	Male	Yes	Yes	Yes	No	No	No	Hyperthermia	No	No	0	1	Yes	2017-02-20	Yes	Sensitive	Sensitive	Sensitive	Sensitive	Resistant	Sensitive	Sensitive	Sensitive	Sensitive	Sensitive	13
1857	2017-02-20	Yes	20	Female	Yes	No	No	No	No	No	Hyperthermia	No	No	0	1	Yes	2017-02-20	Yes	Sensitive	Sensitive	Sensitive	Sensitive	Resistant	Sensitive	Sensitive	Sensitive	Sensitive	Sensitive	15B/15C
1858	2017-02-21	Yes	9	Female	Yes	Yes	Yes	No	No	No	Normal Temperature	No	No	0	1	Yes	2017-02-21	Yes	Sensitive	Sensitive	Sensitive	Sensitive	Resistant	Sensitive	Sensitive	Sensitive	Sensitive	Sensitive	35B
1859	2017-02-21	Yes	3	Female	Yes	Yes	Yes	Yes	Yes	No	Hyperthermia	No	No	0	0	Yes	2017-02-21	Yes	Sensitive	Sensitive	Sensitive	Sensitive	Resistant	Intermediate	Sensitive	Sensitive	Sensitive	Sensitive	10A
1860	2017-02-21	Yes	5	Female	Yes	Yes	Yes	No	Yes	No	Normal Temperature	No	No	0	1	Yes	2017-02-21	Yes	Sensitive	Sensitive	Sensitive	Sensitive	Resistant	Sensitive	Sensitive	Sensitive	Sensitive	Sensitive	10A
1861	2017-02-21	Yes	6	Male	No	No	No	No	No	No	Hyperthermia	No	No	0	0	Yes	2017-02-21	Yes	Sensitive	Intermediate	Sensitive	Sensitive	Resistant	Resistant	Sensitive	Sensitive	Sensitive	Sensitive	11A/11D
1862	2017-02-22	Yes	9	Female	No	No	No	No	No	No	Normal Temperature	No	No	0	0	Yes	2017-02-22	Yes	Sensitive	Sensitive	Sensitive	Sensitive	Resistant	Resistant	Sensitive	Sensitive	Sensitive	Sensitive	6A
1863	2017-02-22	Yes	9	Male	Yes	Yes	No	No	No	No	Normal Temperature	No	No	0	0	Yes	2017-02-22	Yes	Sensitive	Sensitive	Sensitive	Sensitive	Resistant	Intermediate	Sensitive	Sensitive	Sensitive	Sensitive	15B/15C
1864	2017-02-22	Yes	3	Female	Yes	Yes	Yes	No	Yes	No	Hyperthermia	No	No	0	0	Yes	2017-02-22	Yes	Sensitive	Sensitive	Sensitive	Sensitive	Resistant	Sensitive	Sensitive	Sensitive	Sensitive	Sensitive	6A
1865	2017-02-23	Yes	17	Female	Yes	Yes	Yes	No	No	No	Normal Temperature	No	No	0	0	Yes	2017-02-23	Yes	Sensitive	Sensitive	Sensitive	Sensitive	Resistant	Sensitive	Sensitive	Sensitive	Sensitive	Sensitive	6A
1866	2017-02-23	Yes	5	Female	Yes	Yes	Yes	No	No	No	Normal Temperature	No	No	0	0	Yes	2017-02-23	Yes	Sensitive	Sensitive	Sensitive	Sensitive	Resistant	Sensitive	Sensitive	Sensitive	Sensitive	Sensitive	6A
1867	2017-02-24	Yes	22	Male	Yes	No	No	No	No	No	Normal Temperature	No	No	0	3	Yes	2017-02-24	Yes	Sensitive	Sensitive	Sensitive	Sensitive	Resistant	Sensitive	Sensitive	Sensitive	Sensitive	Sensitive	6A
1868	2017-02-24	Yes	9	Female	Yes	Yes	Yes	No	Yes	No	Hyperthermia	No	No	0	0	Yes	2017-02-24	Yes	Sensitive	Sensitive	Sensitive	Sensitive	Resistant	Sensitive	Sensitive	Sensitive	Sensitive	Sensitive	6A
1869	2017-02-24	Yes	13	Female	Yes	No	No	No	No	No	Normal Temperature	No	No	0	2	Yes	2017-02-24	Yes	Sensitive	Sensitive	Sensitive	Sensitive	Resistant	Sensitive	Sensitive	Sensitive	Sensitive	Sensitive	6A
1870	2017-02-28	Yes	18	Female	No	No	No	No	No	No	Normal Temperature	yes	No	0	0	Yes	2017-02-28	Yes	Sensitive	Sensitive	Sensitive	Sensitive	Resistant	Sensitive	Sensitive	Sensitive	Sensitive	Sensitive	34
1871	2017-02-28	Yes	3	Male	No	No	No	No	No	No	Hyperthermia	No	No	0	0	Yes	2017-02-28	Yes	Sensitive	Sensitive	Sensitive	Sensitive	Intermediate	Sensitive	Sensitive	Sensitive	Sensitive	Sensitive	13
1872	2017-02-28	Yes	5	Female	Yes	Yes	Yes	No	Yes	No	Normal Temperature	No	No	0	0	Yes	2017-02-28	Yes	Sensitive	Sensitive	Sensitive	Sensitive	Resistant	Sensitive	Sensitive	Sensitive	Sensitive	Sensitive	23A
1873	2017-03-01	Yes	9	Female	No	No	No	No	No	No	Normal Temperature	No	No	0	0	Yes	2017-03-01	Yes	Sensitive	Sensitive	Sensitive	Sensitive	Resistant	Sensitive	Sensitive	Sensitive	Sensitive	Sensitive	10A
1874	2017-03-01	Yes	15	Female	No	No	No	No	No	No	Normal Temperature	No	No	0	0	Yes	2017-03-01	Yes	Sensitive	Resistant	Sensitive	Sensitive	Resistant	Resistant	Sensitive	Sensitive	Sensitive	Sensitive	34
1875	2017-03-01	Yes	19	Male	No	No	No	No	No	No	Normal Temperature	No	No	0	0	Yes	2017-03-01	Yes	Sensitive	Sensitive	Sensitive	Sensitive	Resistant	Sensitive	Sensitive	Sensitive	Sensitive	Sensitive	35A/35C/42
1876	2017-03-01	Yes	17	Female	No	No	No	No	No	No	Normal Temperature	No	No	0	0	Yes	2017-03-01	Yes	Resistant	Resistant	Sensitive	Sensitive	Resistant	Resistant	Sensitive	Sensitive	Sensitive	Sensitive	35B
1877	2017-03-02	Yes	22	Female	Yes	Yes	No	No	Yes	No	Normal Temperature	No	No	0	0	Yes	2017-03-02	Yes	Resistant	Resistant	Sensitive	Sensitive	Resistant	Resistant	Sensitive	Sensitive	Sensitive	Sensitive	non-typeable
1878	2017-03-02	Yes	18	Male	No	No	No	No	No	No	Normal Temperature	No	No	0	0	Yes	2017-03-02	Yes	Sensitive	Sensitive	Sensitive	Sensitive	Resistant	Sensitive	Sensitive	Sensitive	Sensitive	Sensitive	9V/9A
1879	2017-03-02	Yes	19	Male	No	No	No	No	No	No	Normal Temperature	yes	No	0	0	Yes	2017-03-02	Yes	Sensitive	Sensitive	Sensitive	Sensitive	Resistant	Sensitive	Sensitive	Sensitive	Sensitive	Sensitive	15B/15C
1880	2017-03-03	Yes	16	Male	No	No	No	No	No	No	Normal Temperature	No	No	0	0	Yes	2017-03-03	Yes	Sensitive	Resistant	Sensitive	Sensitive	Resistant	Resistant	Sensitive	Sensitive	Sensitive	Sensitive	11A/11D
1881	2017-03-03	Yes	19	Male	No	No	No	No	No	No	Normal Temperature	yes	No	0	0	Yes	2017-03-03	Yes	Sensitive	Sensitive	Sensitive	Sensitive	Resistant	Sensitive	Sensitive	Sensitive	Sensitive	Sensitive	15B/15C
1882	2017-03-03	Yes	8	Female	No	No	No	No	No	No	Normal Temperature	No	No	0	0	Yes	2017-03-03	Yes	Sensitive	Sensitive	Sensitive	Sensitive	Sensitive	Resistant	Sensitive	Sensitive	Sensitive	Sensitive	24F/24A/24B
1883	2017-03-03	Yes	15	Female	No	No	No	No	No	No	Hyperthermia	No	No	0	0	Yes	2017-03-03	Yes	Sensitive	Sensitive	Sensitive	Sensitive	Intermediate	Sensitive	Sensitive	Sensitive	Sensitive	Sensitive	15B/15C
1884	2017-03-04	Yes	9	Female	Yes	No	No	No	No	No	Normal Temperature	No	No	0	0	Yes	2017-03-04	Yes	Sensitive	Sensitive	Sensitive	Sensitive	Resistant	Sensitive	Sensitive	Sensitive	Sensitive	Sensitive	15B/15C
1885	2017-03-06	Yes	21	Male	Yes	Yes	Yes	No	Yes	No	Normal Temperature	No	No	0	1	Yes	2017-03-06	Yes	Sensitive	Sensitive	Sensitive	Sensitive	Intermediate	Sensitive	Sensitive	Sensitive	Sensitive	Sensitive	13
1886	2017-03-06	Yes	22	Male	No	No	No	No	No	No	Normal Temperature	yes	No	0	0	Yes	2017-03-06	Yes	Sensitive	Resistant	Sensitive	Sensitive	Resistant	Resistant	Sensitive	Sensitive	Sensitive	Sensitive	19A
1887	2017-03-06	Yes	8	Male	No	No	No	No	No	No	Normal Temperature	No	No	0	2	Yes	2017-03-06	No											culture negative
1888	2017-03-07	Yes	4	Female	Yes	Yes	Yes	No	Yes	No	Hyperthermia	No	No	0	3	Yes	2017-03-07	No											culture negative
1889	2017-03-07	Yes	6	Female	Yes	Yes	Yes	No	Yes	No	Normal Temperature	No	No	0	2	Yes	2017-03-07	No											culture negative
1890	2017-03-07	Yes	12	Male	No	Yes	No	No	No	No	Normal Temperature	No	No	0	3	Yes	2017-03-07	No											culture negative
1891	2017-03-07	Yes	14	Female	No	No	No	No	No	No	Normal Temperature	No	No	0	0	Yes	2017-03-07	Yes	Sensitive	Resistant	Sensitive	Sensitive	Resistant	Resistant	Sensitive	Sensitive	Sensitive	Sensitive	19A
1892	2017-03-08	Yes	20	Male	Yes	Yes	Yes	No	No	No	Normal Temperature	No	No	0	1	Yes	2017-03-08	Yes	Sensitive	Sensitive	Sensitive	Sensitive	Resistant	Resistant	Sensitive	Sensitive	Sensitive	Sensitive	10A
1893	2017-03-08	Yes	18	Male	Yes	Yes	Yes	No	No	No	Normal Temperature	No	No	0	0	Yes	2017-03-08	No											culture negative
1894	2017-03-08	Yes	22	Male	Yes	Yes	Yes	No	No	No	Normal Temperature	No	No	0	1	Yes	2017-03-08	Yes	Sensitive	Sensitive	Sensitive	Sensitive	Intermediate	Sensitive	Sensitive	Sensitive	Sensitive	Sensitive	15B/15C
1895	2017-03-09	Yes	4	Female	Yes	Yes	Yes	No	Yes	No	Normal Temperature	No	No	0	1	Yes	2017-03-09	No											culture negative
1896	2017-03-09	Yes	5	Female	No	No	Yes	No	No	No	Normal Temperature	No	No	0	1	Yes	2017-03-09	Yes	Sensitive	Sensitive	Sensitive	Sensitive	Resistant	Resistant	Sensitive	Sensitive	Sensitive	Sensitive	19A
1897	2017-03-09	Yes	4	Male	Yes	Yes	Yes	No	Yes	No	Normal Temperature	No	No	0	1	Yes	2017-03-09	Yes	Sensitive	Sensitive	Sensitive	Sensitive	Resistant	Sensitive	Sensitive	Sensitive	Sensitive	Sensitive	non-typeable
1898	2017-03-09	Yes	5	Female	Yes	No	No	No	No	No	Hyperthermia	No	No	0	0	Yes	2017-03-09	Yes	Sensitive	Resistant	Sensitive	Sensitive	Resistant	Resistant	Sensitive	Sensitive	Sensitive	Sensitive	10A
1899	2017-03-10	Yes	5	Female	Yes	Yes	Yes	No	Yes	No	Normal Temperature	No	No	0	2	Yes	2017-03-10	Yes	Sensitive	Sensitive	Sensitive	Sensitive	Resistant	Sensitive	Sensitive	Sensitive	Sensitive	Sensitive	23B
1900	2017-03-13	Yes	7	Male	Yes	Yes	Yes	No	No	No	Normal Temperature	No	No	0	2	Yes	2017-03-13	Yes	Sensitive	Sensitive	Sensitive	Sensitive	Resistant	Sensitive	Sensitive	Sensitive	Sensitive	Sensitive	11A/11D
1901	2017-03-13	Yes	18	Male	Yes	Yes	Yes	No	No	No	Hyperthermia	yes	No	0	1	Yes	2017-03-13	Yes	Sensitive	Sensitive	Sensitive	Sensitive	Resistant	Sensitive	Sensitive	Sensitive	Sensitive	Sensitive	19F
1902	2017-03-13	Yes	5	Male	Yes	Yes	Yes	No	No	No	Normal Temperature	No	No	0	1	Yes	2017-03-13	Yes	Sensitive	Sensitive	Sensitive	Resistant	Resistant	Sensitive	Sensitive	Sensitive	Sensitive	Sensitive	non-typeable
1903	2017-03-14	Yes	20	Female	Yes	Yes	Yes	No	No	No	Normal Temperature	yes	No	0	2	Yes	2017-03-14	Yes	Sensitive	Sensitive	Sensitive	Sensitive	Sensitive	Sensitive	Sensitive	Sensitive	Sensitive	Sensitive	non-typeable
1904	2017-03-14	Yes	7	Male	Yes	Yes	Yes	No	Yes	No	Normal Temperature	No	No	0	1	Yes	2017-03-14	Yes	Sensitive	Resistant	Sensitive	Sensitive	Resistant	Resistant	Sensitive	Sensitive	Sensitive	Sensitive	non-typeable
1905	2017-03-14	Yes	10	Female	Yes	Yes	Yes	No	Yes	No	Hyperthermia	No	No	0	3	Yes	2017-03-14	Yes	Sensitive	Sensitive	Sensitive	Sensitive	Resistant	Sensitive	Sensitive	Sensitive	Sensitive	Sensitive	6B
1906	2017-03-15	Yes	22	Female	Yes	Yes	Yes	No	No	No	Normal Temperature	No	No	0	3	Yes	2017-03-15	Yes	Sensitive	Sensitive	Sensitive	Sensitive	Resistant	Sensitive	Sensitive	Sensitive	Sensitive	Sensitive	6B
1907	2017-03-15	Yes	16	Male	Yes	Yes	Yes	No	No	No	Normal Temperature	No	No	0	3	Yes	2017-03-15	Yes	Sensitive	Sensitive	Sensitive	Sensitive	Resistant	Sensitive	Sensitive	Sensitive	Sensitive	Sensitive	10A
1908	2017-03-15	Yes	20	Male	No	No	Yes	No	No	No	Hyperthermia	No	No	0	0	Yes	2017-03-15	Yes	Sensitive	Resistant	Sensitive	Sensitive	Resistant	Resistant	Sensitive	Sensitive	Sensitive	Sensitive	35A/35C/42
1909	2017-03-16	Yes	9	Male	Yes	Yes	Yes	No	Yes	No	Hyperthermia	No	No	0	1	Yes	2017-03-16	Yes	Sensitive	Sensitive	Sensitive	Sensitive	Resistant	Sensitive	Sensitive	Sensitive	Sensitive	Sensitive	35B
1910	2017-03-16	Yes	5	Female	Yes	Yes	Yes	No	Yes	No	Normal Temperature	No	No	0	1	Yes	2017-03-16	No											culture negative
1911	2017-03-16	Yes	17	Male	Yes	Yes	Yes	No	No	No	Normal Temperature	No	No	0	5	Yes	2017-03-16	Yes	Sensitive	Sensitive	Sensitive	Sensitive	Resistant	Sensitive	Sensitive	Sensitive	Sensitive	Sensitive	6B
1912	2017-03-17	Yes	12	Male	No	No	Yes	No	No	No	Normal Temperature	No	No	0	0	Yes	2017-03-17	Yes	Sensitive	Sensitive	Sensitive	Sensitive	Resistant	Sensitive	Sensitive	Sensitive	Sensitive	Sensitive	6A
1913	2017-03-17	Yes	5	Male	Yes	Yes	Yes	No	Yes	No	Normal Temperature	No	No	0	3	Yes	2017-03-17	Yes	Sensitive	Sensitive	Sensitive	Sensitive	Resistant	Sensitive	Sensitive	Sensitive	Sensitive	Sensitive	23B
1914	2017-03-17	Yes	19	Female	Yes	No	No	No	No	No	Hyperthermia	No	No	0	0	Yes	2017-03-17	Yes	Sensitive	Sensitive	Sensitive	Sensitive	Resistant	Sensitive	Sensitive	Sensitive	Sensitive	Sensitive	15B/15C
1915	2017-03-20	Yes	9	Male	Yes	Yes	No	No	No	No	Hyperthermia	No	No	0	2	Yes	2017-03-20	Yes	Sensitive	Sensitive	Sensitive	Sensitive	Resistant	Resistant	Sensitive	Sensitive	Sensitive	Sensitive	6D
1916	2017-03-20	Yes	9	Male	Yes	Yes	No	No	No	No	Hyperthermia	No	No	0	4	Yes	2017-03-20	Yes	Sensitive	Sensitive	Sensitive	Sensitive	Resistant	Resistant	Sensitive	Sensitive	Sensitive	Sensitive	19A
1917	2017-03-20	Yes	18	Female	Yes	Yes	No	No	No	No	Normal Temperature	No	No	0	0	Yes	2017-03-20	Yes	Sensitive	Sensitive	Sensitive	Sensitive	Resistant	Sensitive	Sensitive	Sensitive	Sensitive	Sensitive	24F/24A/24B
1918	2017-03-21	Yes	11	Male	No	No	No	No	No	No	Normal Temperature	No	No	0	1	Yes	2017-03-21	No											culture negative
1919	2017-03-21	Yes	6	Male	Yes	Yes	No	No	No	No	Hyperthermia	No	No	0	1	Yes	2017-03-21	Yes	Sensitive	Sensitive	Sensitive	Sensitive	Resistant	Sensitive	Sensitive	Sensitive	Sensitive	Sensitive	16F
1920	2017-03-21	Yes	8	Male	Yes	Yes	No	No	No	No	Normal Temperature	No	No	0	1	Yes	2017-03-21	No											culture negative
1921	2017-03-22	Yes	5	Female	Yes	Yes	Yes	No	No	No	Hyperthermia	No	No	0	0	Yes	2017-03-22	No											culture negative
1922	2017-03-22	Yes	7	Male	Yes	Yes	Yes	No	Yes	No	Hyperthermia	yes	No	0	0	Yes	2017-03-22	Yes	Sensitive	Sensitive	Sensitive	Sensitive	Resistant	Sensitive	Sensitive	Sensitive	Sensitive	Sensitive	non-typeable
1923	2017-03-22	Yes	13	Male	No	No	No	No	No	No	Normal Temperature	yes	No	0	0	Yes	2017-03-22	Yes	Sensitive	Sensitive	Sensitive	Sensitive	Resistant	Sensitive	Sensitive	Sensitive	Sensitive	Sensitive	non-typeable
1924	2017-03-22	Yes	16	Female	Yes	Yes	Yes	No	Yes	No	Normal Temperature	No	No	0	2	Yes	2017-03-22	No											culture negative
1925	2017-03-24	Yes	7	Male	No	No	Yes	No	No	No	Normal Temperature	No	No	0	1	Yes	2017-03-24	Yes	Sensitive	Sensitive	Sensitive	Sensitive	Resistant	Sensitive	Sensitive	Sensitive	Sensitive	Sensitive	35B
1926	2017-03-24	Yes	10	Female	Yes	Yes	Yes	No	No	No	Hyperthermia	No	No	0	0	Yes	2017-03-24	Yes	Sensitive	Sensitive	Sensitive	Sensitive	Resistant	Sensitive	Sensitive	Sensitive	Sensitive	Sensitive	10A
1927	2017-03-25	Yes	19	Male	Yes	Yes	Yes	No	No	No	Normal Temperature	No	No	0	0	Yes	2017-03-25	Yes	Sensitive	Sensitive	Sensitive	Sensitive	Resistant	Sensitive	Sensitive	Sensitive	Sensitive	Sensitive	non-typeable
1928	2017-03-25	Yes	8	Male	Yes	Yes	Yes	No	Yes	No	Hyperthermia	yes	No	0	1	Yes	2017-03-25	No											culture negative
1929	2017-03-25	Yes	8	Male	Yes	Yes	Yes	No	Yes	Yes	Normal Temperature	yes	Yes	0	2	Yes	2017-03-25	No											culture negative
1930	2017-03-27	Yes	22	Male	Yes	Yes	Yes	No	Yes	No	Normal Temperature	yes	No	0	0	Yes	2017-03-27	Yes	Sensitive	Sensitive	Sensitive	Sensitive	Resistant	Sensitive	Sensitive	Sensitive	Sensitive	Sensitive	23F
1931	2017-03-27	Yes	16	Female	No	Yes	Yes	No	Yes	No	Hyperthermia	yes	No	0	3	Yes	2017-03-27	No											culture negative
1932	2017-03-27	Yes	23	Male	Yes	Yes	Yes	No	No	No	Normal Temperature	No	No	0	3	Yes	2017-03-27	Yes	Sensitive	Sensitive	Sensitive	Sensitive	Resistant	Sensitive	Sensitive	Sensitive	Sensitive	Sensitive	16F
1933	2017-03-28	Yes	21	Male	Yes	No	No	No	No	No	Normal Temperature	yes	No	0	0	Yes	2017-03-28	Yes	Sensitive	Resistant	Sensitive	Sensitive	Resistant	Sensitive	Sensitive	Sensitive	Sensitive	Sensitive	10A
1934	2017-03-28	Yes	4	Female	Yes	Yes	Yes	No	Yes	No	Normal Temperature	No	No	0	3	Yes	2017-03-28	No											culture negative
1935	2017-03-28	Yes	11	Male	No	No	No	No	No	No	Normal Temperature	No	No	0	1	Yes	2017-03-28	Yes	Sensitive	Sensitive	Sensitive	Sensitive	Resistant	Sensitive	Sensitive	Sensitive	Sensitive	Sensitive	6B
1936	2017-03-28	Yes	4	Female	No	No	No	No	No	No	Normal Temperature	No	No	0	0	Yes	2017-03-28	No											culture negative
1937	2017-03-29	Yes	4	Female	Yes	Yes	Yes	No	Yes	No	Hyperthermia	No	No	0	1	Yes	2017-03-29	Yes	Sensitive	Sensitive	Sensitive	Sensitive	Resistant	Sensitive	Sensitive	Sensitive	Sensitive	Sensitive	11A/11D
1938	2017-03-29	Yes	5	Female	Yes	Yes	Yes	No	Yes	No	Normal Temperature	No	No	0	2	Yes	2017-03-29	Yes	Sensitive	Resistant	Sensitive	Sensitive	Resistant	Resistant	Sensitive	Sensitive	Sensitive	Sensitive	35B
1939	2017-03-29	Yes	22	Male	Yes	Yes	Yes	No	Yes	No	Normal Temperature	No	No	0	2	Yes	2017-03-29	Yes	Sensitive	Sensitive	Sensitive	Sensitive	Resistant	Sensitive	Sensitive	Sensitive	Sensitive	Sensitive	23F
1940	2017-03-31	Yes	12	Male	No	No	No	No	No	No	Normal Temperature	No	No	0	0	Yes	2017-03-31	No											culture negative
1941	2017-03-31	Yes	6	Male	No	No	No	No	No	No	Hyperthermia	No	No	0	0	Yes	2017-03-31	Yes	Sensitive	Sensitive	Sensitive	Sensitive	Intermediate	Sensitive	Sensitive	Sensitive	Sensitive	Sensitive	17F
1942	2017-03-31	Yes	2	Male	Yes	Yes	Yes	No	Yes	No	Hyperthermia	No	No	0	1	Yes	2017-03-31	Yes	Sensitive	Sensitive	Sensitive	Sensitive	Intermediate	Sensitive	Sensitive	Sensitive	Sensitive	Sensitive	22F/22A
1943	2017-04-01	Yes	6	Female	No	Yes	Yes	No	Yes	No	Normal Temperature	No	No	0	2	Yes	2017-04-01	Yes	Sensitive	Resistant	Sensitive	Sensitive	Resistant	Resistant	Sensitive	Sensitive	Sensitive	Sensitive	6A
1944	2017-04-01	Yes	10	Male	Yes	No	Yes	No	Yes	No	Normal Temperature	No	No	0	2	Yes	2017-04-01	No											culture negative
1945	2017-04-03	Yes	5	Male	No	No	No	No	No	No	Normal Temperature	No	No	0	0	Yes	2017-04-03	Yes	Sensitive	Resistant	Sensitive	Sensitive	Resistant	Resistant	Sensitive	Sensitive	Sensitive	Sensitive	6A
1946	2017-04-03	Yes	12	Male	No	No	No	No	No	No	Normal Temperature	No	No	0	0	Yes	2017-04-03	Yes	Sensitive	Sensitive	Sensitive	Sensitive	Resistant	Resistant	Sensitive	Sensitive	Sensitive	Sensitive	6A
1947	2017-04-03	Yes	13	Male	Yes	No	No	No	No	No	Normal Temperature	No	No	0	0	Yes	2017-04-03	Yes	Sensitive	Resistant	Sensitive	Sensitive	Resistant	Resistant	Sensitive	Sensitive	Sensitive	Sensitive	19A
1948	2017-04-04	Yes	10	Female	Yes	Yes	No	No	No	No	Normal Temperature	No	No	0	4	Yes	2017-04-04	Yes	Sensitive	Resistant	Sensitive	Sensitive	Resistant	Resistant	Sensitive	Sensitive	Sensitive	Sensitive	non-typeable
1949	2017-04-04	Yes	2	Female	No	No	No	No	No	No	Normal Temperature	No	No	0	0	Yes	2017-04-04	Yes	Sensitive	Resistant	Sensitive	Sensitive	Resistant	Resistant	Sensitive	Sensitive	Sensitive	Sensitive	34
1950	2017-04-04	Yes	2	Female	Yes	Yes	No	No	No	No	Normal Temperature	No	No	0	0	Yes	2017-04-04	No											culture negative
1951	2017-04-05	Yes	17	Female	No	No	No	No	No	No	Normal Temperature	No	No	0	0	Yes	2017-04-05	No											culture negative
1952	2017-04-05	Yes	4	Male	No	No	Yes	No	No	No	Hyperthermia	No	No	0	0	Yes	2017-04-05	Yes	Sensitive	Sensitive	Sensitive	Sensitive	Resistant	Sensitive	Sensitive	Sensitive	Sensitive	Sensitive	19F
1953	2017-04-05	Yes	20	Male	No	No	No	No	No	No	Normal Temperature	yes	No	0	0	Yes	2017-04-05	Yes	Sensitive	Sensitive	Sensitive	Sensitive	Resistant	Sensitive	Sensitive	Sensitive	Sensitive	Sensitive	11A/11D
1954	2017-04-05	Yes	4	Male	No	No	No	No	No	No	Normal Temperature	No	No	0	0	Yes	2017-04-06	Yes	Sensitive	Sensitive	Sensitive	Sensitive	Resistant	Sensitive	Sensitive	Sensitive	Sensitive	Sensitive	35B
1955	2017-04-06	Yes	2	Male	Yes	No	Yes	No	No	No	Normal Temperature	No	No	0	1	Yes	2017-04-06	Yes	Sensitive	Resistant	Sensitive	Sensitive	Resistant	Resistant	Sensitive	Sensitive	Sensitive	Sensitive	19A
1956	2017-04-06	Yes	13	Female	No	No	No	No	No	No	Normal Temperature	No	No	0	0	Yes	2017-04-06	Yes	Sensitive	Resistant	Sensitive	Sensitive	Resistant	Resistant	Sensitive	Sensitive	Sensitive	Sensitive	non-typeable
1957	2017-04-07	Yes	10	Male	No	No	No	No	No	No	Normal Temperature	No	No	0	1	Yes	2017-04-07	Yes	Sensitive	Resistant	Sensitive	Sensitive	Resistant	Resistant	Sensitive	Sensitive	Sensitive	Sensitive	non-typeable
1958	2017-04-07	Yes	13	Female	No	No	Yes	No	No	No	Normal Temperature	No	No	0	0	Yes	2017-04-07	Yes	Sensitive	Resistant	Sensitive	Sensitive	Resistant	Resistant	Sensitive	Sensitive	Sensitive	Sensitive	19A
1959	2017-04-07	Yes	5	Female	No	No	No	No	No	No	Normal Temperature	No	No	0	0	Yes	2017-04-07	Yes	Sensitive	Resistant	Sensitive	Sensitive	Resistant	Resistant	Sensitive	Sensitive	Sensitive	Sensitive	21
1960	2017-04-10	Yes	4	Male	No	Yes	Yes	No	No	No	Normal Temperature	No	No	1	2	Yes	2017-04-10	Yes	Resistant	Resistant	Sensitive	Sensitive	Resistant	Resistant	Sensitive	Sensitive	Sensitive	Sensitive	34
1961	2017-04-10	Yes	2	Female	No	No	No	No	No	No	Normal Temperature	No	No	0	0	Yes	2017-04-10	No											culture negative
1962	2017-04-10	Yes	10	Male	No	No	No	No	No	No	Normal Temperature	No	No	0	0	Yes	2017-04-10	No											culture negative
1963	2017-04-11	Yes	21	Male	Yes	Yes	No	No	No	No	Normal Temperature	No	No	0	0	Yes	2017-04-11	Yes	Sensitive	Sensitive	Sensitive	Intermediate	Resistant	Sensitive	Sensitive	Sensitive	Sensitive	Sensitive	6C
1964	2017-04-11	Yes	5	Male	No	No	No	No	No	No	Normal Temperature	No	No	0	0	Yes	2017-04-11	Yes	Sensitive	Resistant	Sensitive	Sensitive	Intermediate	Resistant	Sensitive	Sensitive	Sensitive	Sensitive	35A/35C/42
1965	2017-04-11	Yes	7	Female	No	No	No	No	No	No	Normal Temperature	No	No	0	0	Yes	2017-04-11	Yes	Sensitive	Sensitive	Sensitive	Sensitive	Resistant	Sensitive	Sensitive	Sensitive	Sensitive	Sensitive	non-typeable
1966	2017-04-12	Yes	18	Female	No	No	No	No	No	No	Normal Temperature	yes	No	0	0	Yes	2017-04-12	Yes	Sensitive	Sensitive	Sensitive	Sensitive	Resistant	Sensitive	Sensitive	Sensitive	Sensitive	Sensitive	23F
1967	2017-04-12	Yes	8	Female	No	No	Yes	No	No	No	Normal Temperature	No	No	0	2	Yes	2017-04-12	No											culture negative
1968	2017-04-12	Yes	19	Female	No	No	No	No	No	No	Normal Temperature	No	No	0	0	Yes	2017-04-12	No											culture negative
1969	2017-04-13	Yes	21	Male	No	No	No	No	No	No	Normal Temperature	No	No	0	0	Yes	2017-04-13	Yes	Sensitive	Sensitive	Sensitive	Sensitive	Sensitive	Sensitive	Sensitive	Sensitive	Sensitive	Sensitive	non-typeable
1970	2017-04-13	Yes	18	Male	No	No	No	No	No	No	Normal Temperature	No	No	0	0	Yes	2017-04-13	Yes	Sensitive	Sensitive	Sensitive	Sensitive	Resistant	Sensitive	Sensitive	Sensitive	Sensitive	Sensitive	33F/33A/37
1971	2017-04-13	Yes	14	Male	No	No	No	No	No	No	Hyperthermia	yes	No	0	0	Yes	2017-04-13	Yes	Sensitive	Sensitive	Sensitive	Sensitive	Resistant	Sensitive	Sensitive	Sensitive	Sensitive	Sensitive	38/25F/25A
1972	2017-04-14	Yes	0	Female	No	No	No	No	No	No	Normal Temperature	No	No	0	0	Yes	2017-04-14	No											culture negative
1973	2017-04-14	Yes	7	Female	Yes	Yes	Yes	No	Yes	No	Normal Temperature	No	Yes	0	5	Yes	2017-04-14	No											culture negative
1974	2017-04-14	Yes	16	Male	No	No	No	No	No	No	Normal Temperature	No	No	0	0	Yes	2017-04-14	Yes	Sensitive	Sensitive	Sensitive	Sensitive	Resistant	Sensitive	Sensitive	Sensitive	Sensitive	Sensitive	16F
1975	2017-04-17	Yes	15	Male	No	No	No	No	No	No	Normal Temperature	yes	No	0	0	Yes	2017-04-17	Yes	Sensitive	Sensitive	Sensitive	Sensitive	Resistant	Sensitive	Sensitive	Sensitive	Sensitive	Sensitive	15B/15C
1976	2017-04-17	Yes	4	Male	No	No	No	No	No	No	Normal Temperature	No	No	0	0	Yes	2017-04-17	Yes	Sensitive	Resistant	Sensitive	Sensitive	Resistant	Resistant	Sensitive	Sensitive	Sensitive	Sensitive	19A
1977	2017-04-17	Yes	20	Female	No	No	No	No	No	No	Normal Temperature	No	No	0	0	Yes	2017-04-17	Yes	Sensitive	Sensitive	Sensitive	Sensitive	Resistant	Sensitive	Sensitive	Sensitive	Sensitive	Sensitive	15B/15C
1978	2017-04-18	Yes	6	Female	Yes	Yes	Yes	No	Yes	No	Hyperthermia	No	No	0	1	Yes	2017-04-18	Yes	Sensitive	Sensitive	Sensitive	Sensitive	Resistant	Sensitive	Sensitive	Sensitive	Sensitive	Sensitive	6A
1979	2017-04-18	Yes	19	Male	No	No	No	No	No	No	Normal Temperature	No	No	0	0	Yes	2017-04-18	No											culture negative
1980	2017-04-18	Yes	9	Female	Yes	Yes	Yes	No	Yes	No	Normal Temperature	No	No	0	1	Yes	2017-04-18	No											culture negative
1981	2017-04-19	Yes	2	Female	No	No	No	No	No	No	Normal Temperature	No	No	0	0	Yes	2017-04-19	Yes	Sensitive	Sensitive	Sensitive	Sensitive	Resistant	Sensitive	Sensitive	Sensitive	Sensitive	Sensitive	11A/11D
1982	2017-04-19	Yes	6	Male	No	No	No	No	No	No	Normal Temperature	No	No	0	0	Yes	2017-04-19	Yes	Sensitive	Sensitive	Sensitive	Sensitive	Resistant	Intermediate	Sensitive	Sensitive	Sensitive	Sensitive	6B
1983	2017-04-19	Yes	19	Female	Yes	No	Yes	No	No	No	Hyperthermia	No	No	0	1	Yes	2017-04-19	Yes	Sensitive	Resistant	Sensitive	Sensitive	Resistant	Resistant	Sensitive	Sensitive	Sensitive	Sensitive	19A
1984	2017-04-20	Yes	4	Male	Yes	No	Yes	No	No	No	Normal Temperature	No	No	0	2	Yes	2017-04-20	Yes	Sensitive	Resistant	Sensitive	Sensitive	Intermediate	Resistant	Sensitive	Sensitive	Sensitive	Sensitive	33F/33A/37
1985	2017-04-20	Yes	6	Male	No	No	Yes	No	No	No	Normal Temperature	No	No	0	1	Yes	2017-04-20	Yes	Sensitive	Sensitive	Sensitive	Sensitive	Resistant	Resistant	Sensitive	Sensitive	Sensitive	Sensitive	33F/33A/37
1986	2017-04-20	Yes	10	Female	Yes	No	Yes	No	No	No	Normal Temperature	No	No	0	0	Yes	2017-04-20	Yes	Sensitive	Resistant	Sensitive	Sensitive	Resistant	Resistant	Sensitive	Sensitive	Sensitive	Sensitive	6A
1987	2017-04-22	Yes	14	Female	Yes	Yes	No	No	Yes	No	Normal Temperature	yes	No	0	1	Yes	2017-04-22	Yes	Sensitive	Resistant	Sensitive	Sensitive	Resistant	Resistant	Sensitive	Sensitive	Sensitive	Sensitive	15B/15C
1988	2017-04-22	Yes	4	Female	No	No	No	No	No	No	Normal Temperature	No	No	0	0	Yes	2017-04-22	Yes	Sensitive	Sensitive	Sensitive	Sensitive	Resistant	Intermediate	Sensitive	Sensitive	Sensitive	Sensitive	6D
1989	2017-04-22	Yes	21	Male	No	Yes	Yes	No	Yes	No	Normal Temperature	No	No	0	2	Yes	2017-04-22	Yes	Sensitive	Sensitive	Sensitive	Sensitive	Resistant	Sensitive	Sensitive	Sensitive	Sensitive	Sensitive	15B/15C
1990	2017-04-25	Yes	5	Female	No	No	No	No	No	No	Normal Temperature	No	No	0	2	Yes	2017-04-25	Yes	Sensitive	Sensitive	Sensitive	Sensitive	Resistant	Intermediate	Sensitive	Sensitive	Sensitive	Sensitive	23F
1991	2017-04-25	Yes	23	Male	No	No	No	No	No	No	Normal Temperature	No	No	0	1	Yes	2017-04-25	Yes	Sensitive	Resistant	Sensitive	Sensitive	Resistant	Resistant	Sensitive	Sensitive	Sensitive	Sensitive	non-typeable
1992	2017-04-26	Yes	6	Male	Yes	Yes	Yes	No	Yes	No	Normal Temperature	No	No	0	0	Yes	2017-04-26	Yes	Resistant	Resistant	Sensitive	Sensitive	Resistant	Resistant	Sensitive	Sensitive	Sensitive	Sensitive	21
1993	2017-04-26	Yes	15	Male	No	No	No	No	No	No	Normal Temperature	No	No	0	0	Yes	2017-04-26	Yes	Sensitive	Sensitive	Sensitive	Sensitive	Resistant	Sensitive	Sensitive	Sensitive	Sensitive	Sensitive	6A
1994	2017-04-26	Yes	22	Female	No	No	No	No	No	No	Normal Temperature	No	No	0	0	Yes	2017-04-26	Yes	Sensitive	Sensitive	Sensitive	Sensitive	Resistant	Intermediate	Sensitive	Sensitive	Sensitive	Sensitive	23F
1995	2017-04-26	Yes	7	Female	No	Yes	No	No	No	No	Normal Temperature	No	No	0	0	Yes	2017-04-26	Yes	Sensitive	Sensitive	Sensitive	Sensitive	Resistant	Sensitive	Sensitive	Sensitive	Sensitive	Sensitive	non-typeable
1996	2017-04-27	Yes	5	Male	No	No	No	No	No	No	Normal Temperature	No	No	0	0	Yes	2017-04-27	Yes	Sensitive	Sensitive	Sensitive	Sensitive	Resistant	Sensitive	Sensitive	Sensitive	Sensitive	Sensitive	non-typeable
1997	2017-04-27	Yes	20	Female	Yes	Yes	Yes	No	No	No	Normal Temperature	No	No	0	2	Yes	2017-04-27	Yes	Sensitive	Resistant	Sensitive	Sensitive	Resistant	Resistant	Sensitive	Sensitive	Sensitive	Sensitive	23F
1998	2017-04-27	Yes	5	Male	No	No	Yes	No	No	No	Normal Temperature	No	No	0	0	Yes	2017-04-27	Yes	Sensitive	Sensitive	Sensitive	Sensitive	Resistant	Sensitive	Sensitive	Sensitive	Sensitive	Sensitive	11A/11D
1999	2017-04-27	Yes	10	Female	No	No	No	No	No	No	Normal Temperature	No	No	0	0	Yes	2017-04-27	No											culture negative
2000	2017-04-28	Yes	4	Female	Yes	Yes	No	No	No	No	Normal Temperature	No	No	0	0	Yes	2017-04-28	Yes	Sensitive	Sensitive	Sensitive	Sensitive	Resistant	Intermediate	Sensitive	Sensitive	Sensitive	Sensitive	6A
2001	2017-04-28	Yes	7	Male	No	No	No	No	No	No	Normal Temperature	No	No	0	2	Yes	2017-04-28	Yes	Sensitive	Sensitive	Sensitive	Sensitive	Resistant	Intermediate	Sensitive	Sensitive	Sensitive	Sensitive	15B/15C
2002	2017-04-29	Yes	8	Female	Yes	No	No	No	No	No	Normal Temperature	No	No	0	0	Yes	2017-04-29	No											culture negative
[truncated: 1,141 more rows]
