# Supplementary material for: Antimicrobial Resistance in Pneumococcal Carriage Isolates from Children under 2 Years of Age in Rural Pakistan
Source: Microbiol Spectr. 2021 Dec 22;9(3):e01019-21. doi: 10.1128/Spectrum.01019-21 (PMC8693922; doi:10.1128/Spectrum.01019-21)
Supplement: SUPPLEMENTAL FILE 2 — Supplemental material. Download SPECTRUM01019-21_Supp_3_seq9.xls, XLS file, 0.02 MB [file spectrum01019-21_supp_3_seq9.xls]

## Sheet: Sheet1
Variable Name	Variable Label	Answer Label	Answer Code	Variable Type
studyid	Study ID	Open ended		long
seca_q7	Date of interview	Open ended		long
seca_q10	Has consent been given			Numeric
		Yes	1
		No	2
		NA	9
age	Age in months	Open ended		Numeric
secb_q3	Child Gender			Numeric
		Male	1
		Female	2
runnynose_2wks	Past two weeks ilness?Runny Nose			Numeric
		Yes	1
		No	2
		NA	9
cough_2wks	Past two weeks ilness? Cough			Numeric
		Yes	1
		No	2
		NA	9
fever_2wks	Past two weeks ilness? Fever			Numeric
		Yes	1
		No	2
		NA	9
fastbreathing_2wks	Past two weeks ilness? Fast breahting			Numeric
		Yes	1
		No	2
		NA	9
diffbreathing_2wks	Past two weeks ilness? Difficulty in breathing			Numeric
		Yes	1
		No	2
		NA	9
LCI_2wks	Past two weeks ilness? Lower chest indrawing			Numeric
		Yes	1
		No	2
		NA	9
temp	Temperature Group			Numeric
		Hypothermia	1
		Normal Temperature	2
		Hyperthermia	3
tachypnea	tachypnea			Numeric
		yes	1
		No	2
secb_q7	Lower chest in drawing			Numeric
		Yes	1
		No	2
		NA	9
secb_q18	In past 12 months (If your child is less than 1 year of age, please give the num			Numeric
		NA	88
secb_q19	In the past month, how many times has your child visited a health center, clinic			Numeric
		NA	88
		don't know	99
q5	Nasopharyngeal Swab Collected			Numeric
		Yes	1
		No	2
		NA	9
q6dt	Collection Date	Open ended		Integer
q12	S. Pneumonieae Detected In Respiratory Specimen			Numeric
		Yes	1
		No	2
		NA	9
q15c1	Chloramphenicol (30Ug) Interpretation			Numeric
		Sensitive	1
		Intermediate	2
		Resistant	3
q15c2	Erythromycin (15 Ug) Interpretation			Numeric
		Sensitive	1
		Intermediate	2
		Resistant	3
q15c3	Oxacillin (1 Ug) Interpretation			Numeric
		Sensitive	1
		NA:If <=19 report on the basis of penicillin MIC	3
q15c4	Ofloxacin (5 Ug) Interpretation			Numeric
		Sensitive	1
		Intermediate	2
		Resistant	3
q15c5	Cotrimoxazole (30 Ug) Interpretation			Numeric
		Sensitive	1
		Intermediate	2
		Resistant	3
q15c6	Tetracycline (30 Ug) Interpretation			Numeric
		Sensitive	1
		Intermediate	2
		Resistant	3
q15c7	Vancomycin (30 Ug) Interpretation			Numeric
		Sensitive	1
		Intermediate	2
		Resistant	3
q16c1	Penicillin (Non Meningtis) Interpretation			Numeric
		Sensitive	1
		Intermediate	2
		Resistant	3
q16c2	Ceftriaxone (Non Meningitis) Interpretation			Numeric
		Sensitive	1
		Intermediate	2
		Resistant	3
q16c3	Vancomycin Interpretation			Numeric
		Sensitive	1
		Intermediate	2
		Resistant	3
PCRCode	PCR Code			Numeric
		culture negative	0
		1	1
		4	2
		5	3
		6B	4
		7F	5
		9V/9A	6
		14	7
		18C/18F/18B/18A	8
		19F	9
		23F	10
		3	11
		6A	12
		19A	13
		13	14
		20	15
		21	16
		31	17
		34	18
		10A	19
		10F/10C/33C	20
		11A/11D	21
		12F/12A/44/46	22
		15B/15C	23
		15F/15A	24
		16F	25
		17F	26
		19A	27
		22F/22A	28
		23A	29
		23B	30
		24F/24A/24B	31
		33F/33A/37	32
		35A/35C/42	33
		35B	34
		35F/47F	35
		38/25F/25A	36
		6C	37
		6D	38
		7C/7B/40	39
		9B/9A	40
		9N/9L	41
		2	42
		8	43
		non-typeable	99
